# Supplementary material for: Does partial replacement of corn with glycerin in beef cattle diets affect in vitro ruminal fermentation, gas production kinetic, and enteric greenhouse gas emissions?
Source: PLoS One. 2018 Jun 21;13(6):e0199577. doi: 10.1371/journal.pone.0199577 (PMC6013176; doi:10.1371/journal.pone.0199577)
Supplement: S1 Table — (XLSX) [file pone.0199577.s001.xlsx]

## Sheet: Sheet1
	Experiment 1								Experiment 2								Experiment 3								Experiment 4							Experiment 5
	Incubation #	Bottle #	Treatment	Variable	Value	Unit			Incubation #	Bottle #	Treatment	Variable	Value	Unit			Incubation #	Bottle #	Treatment	Variable	Value	Unit			Incubation #	Bottle #	Treatment	Variable	Value	Unit		Incubation #	Daisy #	Jar #	Bag #	Treatment	Variable	Value	Unit
	1	2	Corn	24h total GP	303.332	mL/g DM			1	5	Corn	CH4	61	mL/L			1	2	0	24h total GP	155.081	mL/g DM			1	17	0	CH4	64	mL/L		1	1	2	165	Corn	IDMD	951.396	g/kg
	1	4	Corn	24h total GP	287.478	mL/g DM			1	7	Corn	CH4	60	mL/L			1	6	0	24h total GP	197.886	mL/g DM			1	22	0	CH4	67	mL/L		1	1	2	166	Corn	IDMD	952.784	g/kg
	1	10	Corn	24h total GP	265.097	mL/g DM			1	12	Corn	CH4	56	mL/L			1	17	0	24h total GP	203.142	mL/g DM			1	23	0	CH4	66	mL/L		1	1	2	167	Corn	IDMD	942.17	g/kg
	1	11	Corn	24h total GP	271.625	mL/g DM			1	33	Corn	CH4	70	mL/L			1	18	0	24h total GP	190.801	mL/g DM			1	30	0	CH4	70	mL/L		1	1	2	168	Corn	IDMD	940.108	g/kg
	1	15	Corn	24h total GP	303.172	mL/g DM			1	36	Corn	CH4	67	mL/L			1	19	0	24h total GP	215.674	mL/g DM			1	37	0	CH4	61	mL/L		1	1	2	169	Corn	IDMD	951.813	g/kg
	1	20	Corn	24h total GP	271.625	mL/g DM			2	50	Corn	CH4	48	mL/L			2	2	0	24h total GP	311.847	mL/g DM			2	41	0	CH4	48	mL/L		1	1	2	170	Corn	IDMD	945.67	g/kg
	1	21	Corn	24h total GP	233.412	mL/g DM			2	58	Corn	CH4	51	mL/L			2	3	0	24h total GP	333.483	mL/g DM			2	51	0	CH4	52	mL/L		2	1	1	177	Corn	IDMD	946.108	g/kg
	2	2	Corn	24h total GP	327.216	mL/g DM			2	61	Corn	CH4	64	mL/L			2	12	0	24h total GP	370.123	mL/g DM			2	68	0	CH4	53	mL/L		2	1	1	221	Corn	IDMD	950.807	g/kg
	2	3	Corn	24h total GP	342.257	mL/g DM			2	66	Corn	CH4	51	mL/L			2	19	0	24h total GP	335.265	mL/g DM			2	72	0	CH4	54	mL/L		2	1	1	222	Corn	IDMD	936.324	g/kg
	2	8	Corn	24h total GP	374.145	mL/g DM			2	70	Corn	CH4	51	mL/L			2	22	0	24h total GP	370.055	mL/g DM			2	75	0	CH4	67	mL/L		2	1	1	223	Corn	IDMD	953.144	g/kg
	2	10	Corn	24h total GP	355.183	mL/g DM			3	81	Corn	CH4	45	mL/L			3	1	0	24h total GP	276.5	mL/g DM			3	97	0	CH4	48	mL/L		2	1	1	224	Corn	IDMD	941.667	g/kg
	2	17	Corn	24h total GP	313.846	mL/g DM			3	91	Corn	CH4	46	mL/L			3	10	0	24h total GP	301.808	mL/g DM			3	107	0	CH4	47	mL/L		2	1	1	225	Corn	IDMD	950.996	g/kg
	2	20	Corn	24h total GP	355.433	mL/g DM			3	114	Corn	CH4	44	mL/L			3	11	0	24h total GP	237.851	mL/g DM			3	109	0	CH4	57	mL/L		3	1	3	232	Corn	IDMD	951.986	g/kg
	2	24	Corn	24h total GP	352.197	mL/g DM			3	115	Corn	CH4	40	mL/L			3	18	0	24h total GP	303.042	mL/g DM			3	111	0	CH4	54	mL/L		3	1	3	233	Corn	IDMD	921.988	g/kg
	3	2	Corn	24h total GP	325.818	mL/g DM			3	120	Corn	CH4	46	mL/L			3	20	0	24h total GP	300.366	mL/g DM			3	119	0	CH4	51	mL/L		3	1	3	284	Corn	IDMD	956.635	g/kg
	3	4	Corn	24h total GP	354.647	mL/g DM			4	139	Corn	CH4	46	mL/L			4	1	0	24h total GP	290.401	mL/g DM			4	122	0	CH4	52	mL/L		3	1	3	285	Corn	IDMD	917.967	g/kg
	3	5	Corn	24h total GP	317.853	mL/g DM			4	142	Corn	CH4	48	mL/L			4	3	0	24h total GP	294.214	mL/g DM			4	123	0	CH4	49	mL/L		3	1	3	286	Corn	IDMD	947.185	g/kg
	3	11	Corn	24h total GP	370.194	mL/g DM			4	149	Corn	CH4	49	mL/L			4	10	0	24h total GP	284.899	mL/g DM			4	126	0	CH4	45	mL/L		3	1	3	287	Corn	IDMD	945.301	g/kg
	3	16	Corn	24h total GP	339.272	mL/g DM			4	152	Corn	CH4	51	mL/L			4	12	0	24h total GP	339.59	mL/g DM			4	132	0	CH4	47	mL/L		4	1	4	294	Corn	IDMD	928.807	g/kg
	3	21	Corn	24h total GP	306.61	mL/g DM			4	157	Corn	CH4	50	mL/L			4	23	0	24h total GP	290.305	mL/g DM			4	138	0	CH4	52	mL/L		4	1	4	295	Corn	IDMD	931.561	g/kg
	3	23	Corn	24h total GP	289.289	mL/g DM			1	2	GLY	CH4	90	mL/L			1	1	100	24h total GP	152.614	mL/g DM			1	1	100	CH4	62	mL/L		4	1	4	296	Corn	IDMD	930.327	g/kg
	4	2	Corn	24h total GP	364.376	mL/g DM			1	9	GLY	CH4	92	mL/L			1	3	100	24h total GP	190.115	mL/g DM			1	25	100	CH4	72	mL/L		4	1	4	297	Corn	IDMD	948.276	g/kg
	4	4	Corn	24h total GP	329.234	mL/g DM			1	28	GLY	CH4	101	mL/L			1	5	100	24h total GP	190.659	mL/g DM			1	29	100	CH4	70	mL/L		4	1	4	298	Corn	IDMD	944.326	g/kg
	4	5	Corn	24h total GP	382.782	mL/g DM			2	42	GLY	CH4	90	mL/L			1	11	100	24h total GP	180.864	mL/g DM			1	34	100	CH4	72	mL/L		4	1	4	299	Corn	IDMD	942.424	g/kg
	4	11	Corn	24h total GP	351.826	mL/g DM			2	63	GLY	CH4	102	mL/L			1	21	100	24h total GP	186.586	mL/g DM			1	39	100	CH4	73	mL/L		1	2	6	171	Corn	IDMD	962.046	g/kg
	4	16	Corn	24h total GP	399.09	mL/g DM			2	73	GLY	CH4	98	mL/L			2	5	100	24h total GP	235.139	mL/g DM			2	53	100	CH4	60	mL/L		1	2	6	172	Corn	IDMD	947.145	g/kg
	4	21	Corn	24h total GP	224.963	mL/g DM			2	78	GLY	CH4	98	mL/L			2	13	100	24h total GP	256.774	mL/g DM			2	57	100	CH4	59	mL/L		1	2	6	173	Corn	IDMD	952.669	g/kg
	4	23	Corn	24h total GP	363.929	mL/g DM			2	79	GLY	CH4	108	mL/L			2	18	100	24h total GP	347.866	mL/g DM			2	62	100	CH4	61	mL/L		1	2	6	174	Corn	IDMD	949.943	g/kg
	1	7	GLY	24h total GP	239.912	mL/g DM			3	83	GLY	CH4	78	mL/L			2	20	100	24h total GP	372.561	mL/g DM			2	69	100	CH4	59	mL/L		1	2	6	175	Corn	IDMD	948.136	g/kg
	1	9	GLY	24h total GP	255.766	mL/g DM			3	89	GLY	CH4	78	mL/L			2	23	100	24h total GP	349.12	mL/g DM			2	76	100	CH4	60	mL/L		1	2	6	176	Corn	IDMD	957.823	g/kg
	1	14	GLY	24h total GP	243.083	mL/g DM			3	108	GLY	CH4	76	mL/L			3	9	100	24h total GP	255.792	mL/g DM			3	84	100	CH4	49	mL/L		2	2	5	226	Corn	IDMD	949.222	g/kg
	1	16	GLY	24h total GP	271.619	mL/g DM			3	110	GLY	CH4	74	mL/L			3	15	100	24h total GP	287.825	mL/g DM			3	93	100	CH4	53	mL/L		2	2	5	227	Corn	IDMD	944.61	g/kg
	1	17	GLY	24h total GP	215	mL/g DM			3	112	GLY	CH4	75	mL/L			3	17	100	24h total GP	286.244	mL/g DM			3	96	100	CH4	49	mL/L		2	2	5	228	Corn	IDMD	939.567	g/kg
	1	23	GLY	24h total GP	218	mL/g DM			4	128	GLY	CH4	87	mL/L			3	19	100	24h total GP	279.915	mL/g DM			3	101	100	CH4	58	mL/L		2	2	5	229	Corn	IDMD	951.037	g/kg
	1	24	GLY	24h total GP	255.766	mL/g DM			4	144	GLY	CH4	86	mL/L			3	21	100	24h total GP	129.211	mL/g DM			3	102	100	CH4	48	mL/L		2	2	5	230	Corn	IDMD	951.116	g/kg
	2	6	GLY	24h total GP	323.231	mL/g DM			4	145	GLY	CH4	93	mL/L			4	4	100	24h total GP	284.853	mL/g DM			4	121	100	CH4	53	mL/L		2	2	5	231	Corn	IDMD	950.176	g/kg
	2	7	GLY	24h total GP	310.45	mL/g DM			4	146	GLY	CH4	85	mL/L			4	9	100	24h total GP	293.527	mL/g DM			4	125	100	CH4	77	mL/L		3	2	7	288	Corn	IDMD	955.215	g/kg
	2	13	GLY	24h total GP	327.573	mL/g DM			4	147	GLY	CH4	85	mL/L			4	11	100	24h total GP	333.399	mL/g DM			4	134	100	CH4	50	mL/L		3	2	7	289	Corn	IDMD	936.389	g/kg
	2	15	GLY	24h total GP	306.643	mL/g DM			1	6	Starch	CH4	58	mL/L			4	18	100	24h total GP	327.786	mL/g DM			4	136	100	CH4	53	mL/L		3	2	7	290	Corn	IDMD	947.308	g/kg
	2	19	GLY	24h total GP	308.556	mL/g DM			1	8	Starch	CH4	59	mL/L			4	22	100	24h total GP	301.878	mL/g DM			4	153	100	CH4	52	mL/L		3	2	7	291	Corn	IDMD	936.198	g/kg
	2	21	GLY	24h total GP	399.483	mL/g DM			1	35	Starch	CH4	66	mL/L			1	7	200	24h total GP	175.355	mL/g DM			1	10	200	CH4	70	mL/L		3	2	7	292	Corn	IDMD	913.283	g/kg
	2	23	GLY	24h total GP	352.416	mL/g DM			1	40	Starch	CH4	62	mL/L			1	8	200	24h total GP	207.627	mL/g DM			1	14	200	CH4	67	mL/L		3	2	7	293	Corn	IDMD	938.383	g/kg
	3	1	GLY	24h total GP	124.803	mL/g DM			2	45	Starch	CH4	42	mL/L			1	9	200	24h total GP	161.461	mL/g DM			1	15	200	CH4	72	mL/L		4	2	8	300	Corn	IDMD	909.516	g/kg
	3	6	GLY	24h total GP	364.639	mL/g DM			2	47	Starch	CH4	44	mL/L			1	14	200	24h total GP	222.395	mL/g DM			1	24	200	CH4	75	mL/L		4	2	8	301	Corn	IDMD	941.639	g/kg
	3	8	GLY	24h total GP	248.064	mL/g DM			2	56	Starch	CH4	44	mL/L			1	23	200	24h total GP	186.518	mL/g DM			1	32	200	CH4	73	mL/L		4	2	8	302	Corn	IDMD	935.704	g/kg
	3	13	GLY	24h total GP	278.964	mL/g DM			2	67	Starch	CH4	61	mL/L			2	7	200	24h total GP	350.735	mL/g DM			2	43	200	CH4	62	mL/L		4	2	8	303	Corn	IDMD	947.862	g/kg
	3	15	GLY	24h total GP	277.396	mL/g DM			2	74	Starch	CH4	45	mL/L			2	8	200	24h total GP	328.863	mL/g DM			2	55	200	CH4	63	mL/L		4	2	8	304	Corn	IDMD	950.301	g/kg
	3	24	GLY	24h total GP	384.568	mL/g DM			3	90	Starch	CH4	45	mL/L			2	11	200	24h total GP	319.659	mL/g DM			2	59	200	CH4	62	mL/L		4	2	8	305	Corn	IDMD	953.958	g/kg
	4	1	GLY	24h total GP	274.588	mL/g DM			3	94	Starch	CH4	45	mL/L			2	15	200	24h total GP	322.131	mL/g DM			2	60	200	CH4	63	mL/L		1	1	4	193	Corn + GLY	IDMD	952.176	g/kg
	4	6	GLY	24h total GP	322.161	mL/g DM			3	99	Starch	CH4	45	mL/L			2	21	200	24h total GP	325.235	mL/g DM			2	65	200	CH4	62	mL/L		1	1	4	194	Corn + GLY	IDMD	946.963	g/kg
	4	8	GLY	24h total GP	277.424	mL/g DM			3	105	Starch	CH4	45	mL/L			3	5	200	24h total GP	245.575	mL/g DM			3	88	200	CH4	50	mL/L		1	1	4	195	Corn + GLY	IDMD	953.244	g/kg
	4	13	GLY	24h total GP	305.343	mL/g DM			3	116	Starch	CH4	45	mL/L			3	6	200	24h total GP	261.162	mL/g DM			3	95	200	CH4	51	mL/L		1	1	4	196	Corn + GLY	IDMD	943.271	g/kg
	4	14	GLY	24h total GP	281.374	mL/g DM			4	127	Starch	CH4	48	mL/L			3	13	200	24h total GP	293.855	mL/g DM			3	98	200	CH4	53	mL/L		1	1	4	197	Corn + GLY	IDMD	930.335	g/kg
	4	15	GLY	24h total GP	289.658	mL/g DM			4	143	Starch	CH4	62	mL/L			3	14	200	24h total GP	275.445	mL/g DM			3	100	200	CH4	41	mL/L		1	1	4	198	Corn + GLY	IDMD	943.196	g/kg
	4	24	GLY	24h total GP	289.658	mL/g DM			4	154	Starch	CH4	49	mL/L			3	24	200	24h total GP	277.015	mL/g DM			3	103	200	CH4	52	mL/L		2	1	3	205	Corn + GLY	IDMD	931.366	g/kg
	1	3	Starch	24h total GP	239.67	mL/g DM			4	155	Starch	CH4	53	mL/L			4	2	200	24h total GP	298.788	mL/g DM			4	129	200	CH4	59	mL/L		2	1	3	249	Corn + GLY	IDMD	935.725	g/kg
	1	5	Starch	24h total GP	233.293	mL/g DM			1	5	Corn	CO2	328	mL/L			4	8	200	24h total GP	256.36	mL/g DM			4	133	200	CH4	53	mL/L		2	1	3	250	Corn + GLY	IDMD	960.909	g/kg
	1	8	Starch	24h total GP	252.34	mL/g DM			1	7	Corn	CO2	327	mL/L			4	13	200	24h total GP	326.888	mL/g DM			4	137	200	CH4	53	mL/L		2	1	3	251	Corn + GLY	IDMD	946.186	g/kg
	1	12	Starch	24h total GP	271.591	mL/g DM			1	12	Corn	CO2	322	mL/L			4	16	200	24h total GP	346.991	mL/g DM			4	140	200	CH4	57	mL/L		2	1	3	252	Corn + GLY	IDMD	934.175	g/kg
	1	18	Starch	24h total GP	274.562	mL/g DM			1	33	Corn	CO2	307	mL/L			4	20	200	24h total GP	301.385	mL/g DM			4	158	200	CH4	51	mL/L		2	1	3	253	Corn + GLY	IDMD	944.992	g/kg
	1	19	Starch	24h total GP	274.762	mL/g DM			1	36	Corn	CO2	301	mL/L			1	4	300	24h total GP	183.164	mL/g DM			1	3	300	CH4	74	mL/L		3	1	1	260	Corn + GLY	IDMD	880.888	g/kg
	1	22	Starch	24h total GP	228.015	mL/g DM			2	50	Corn	CO2	307	mL/L			1	13	300	24h total GP	164.441	mL/g DM			1	13	300	CH4	79	mL/L		3	1	1	261	Corn + GLY	IDMD	936.251	g/kg
	2	1	Starch	24h total GP	319.738	mL/g DM			2	58	Corn	CO2	312	mL/L			1	15	300	24h total GP	214.597	mL/g DM			1	18	300	CH4	83	mL/L		3	1	1	328	Corn + GLY	IDMD	903.303	g/kg
	2	4	Starch	24h total GP	305.137	mL/g DM			2	61	Corn	CO2	320	mL/L			1	16	300	24h total GP	214.098	mL/g DM			1	26	300	CH4	82	mL/L		3	1	1	329	Corn + GLY	IDMD	926.601	g/kg
	2	5	Starch	24h total GP	329.353	mL/g DM			2	66	Corn	CO2	307	mL/L			1	22	300	24h total GP	193.024	mL/g DM			1	31	300	CH4	83	mL/L		3	1	1	330	Corn + GLY	IDMD	948.187	g/kg
	2	11	Starch	24h total GP	334.898	mL/g DM			2	70	Corn	CO2	311	mL/L			2	1	300	24h total GP	270.86	mL/g DM			2	44	300	CH4	60	mL/L		3	1	1	331	Corn + GLY	IDMD	943.119	g/kg
	2	14	Starch	24h total GP	299.928	mL/g DM			3	81	Corn	CO2	282	mL/L			2	4	300	24h total GP	335.142	mL/g DM			2	54	300	CH4	73	mL/L		4	1	2	338	Corn + GLY	IDMD	940.724	g/kg
	2	16	Starch	24h total GP	306.242	mL/g DM			3	91	Corn	CO2	294	mL/L			2	9	300	24h total GP	226.676	mL/g DM			2	64	300	CH4	66	mL/L		4	1	2	339	Corn + GLY	IDMD	926.417	g/kg
	2	18	Starch	24h total GP	319.738	mL/g DM			3	114	Corn	CO2	279	mL/L			2	16	300	24h total GP	338.086	mL/g DM			2	71	300	CH4	71	mL/L		4	1	2	340	Corn + GLY	IDMD	941.96	g/kg
	3	3	Starch	24h total GP	397.877	mL/g DM			3	115	Corn	CO2	261	mL/L			2	24	300	24h total GP	337.063	mL/g DM			2	77	300	CH4	68	mL/L		4	1	2	341	Corn + GLY	IDMD	933.762	g/kg
	3	7	Starch	24h total GP	375.899	mL/g DM			3	120	Corn	CO2	282	mL/L			3	3	300	24h total GP	279.987	mL/g DM			3	82	300	CH4	51	mL/L		4	1	2	342	Corn + GLY	IDMD	929.489	g/kg
	3	12	Starch	24h total GP	383.665	mL/g DM			4	139	Corn	CO2	321	mL/L			3	4	300	24h total GP	243.462	mL/g DM			3	86	300	CH4	55	mL/L		4	1	2	343	Corn + GLY	IDMD	939.81	g/kg
	3	17	Starch	24h total GP	348.448	mL/g DM			4	142	Corn	CO2	323	mL/L			3	8	300	24h total GP	224.152	mL/g DM			3	106	300	CH4	60	mL/L		1	2	8	199	Corn + GLY	IDMD	933.091	g/kg
	3	18	Starch	24h total GP	347.95	mL/g DM			4	149	Corn	CO2	341	mL/L			3	12	300	24h total GP	236.387	mL/g DM			3	113	300	CH4	67	mL/L		1	2	8	200	Corn + GLY	IDMD	932.142	g/kg
	3	19	Starch	24h total GP	378.427	mL/g DM			4	152	Corn	CO2	334	mL/L			3	22	300	24h total GP	316.473	mL/g DM			3	118	300	CH4	52	mL/L		1	2	8	201	Corn + GLY	IDMD	948.074	g/kg
	3	20	Starch	24h total GP	363.722	mL/g DM			4	157	Corn	CO2	328	mL/L			4	6	300	24h total GP	291.215	mL/g DM			4	124	300	CH4	57	mL/L		1	2	8	202	Corn + GLY	IDMD	935.044	g/kg
	4	3	Starch	24h total GP	331.98	mL/g DM			1	2	GLY	CO2	275	mL/L			4	15	300	24h total GP	334.004	mL/g DM			4	131	300	CH4	61	mL/L		1	2	8	203	Corn + GLY	IDMD	932.518	g/kg
	4	7	Starch	24h total GP	345.001	mL/g DM			1	9	GLY	CO2	277	mL/L			4	17	300	24h total GP	312.436	mL/g DM			4	141	300	CH4	64	mL/L		1	2	8	204	Corn + GLY	IDMD	938.88	g/kg
	4	12	Starch	24h total GP	360.37	mL/g DM			1	28	GLY	CO2	255	mL/L			4	19	300	24h total GP	287.838	mL/g DM			4	148	300	CH4	57	mL/L		2	2	7	254	Corn + GLY	IDMD	955.782	g/kg
	4	17	Starch	24h total GP	352.133	mL/g DM			2	42	GLY	CO2	277	mL/L			4	24	300	24h total GP	310.566	mL/g DM			4	150	300	CH4	59	mL/L		2	2	7	255	Corn + GLY	IDMD	949.69	g/kg
	4	18	Starch	24h total GP	355.284	mL/g DM			2	63	GLY	CO2	277	mL/L			1	2	0	48h total GP	191.293	mL/g DM			1	17	0	CH4	11.4213	mL/g DM		2	2	7	256	Corn + GLY	IDMD	952.294	g/kg
	4	19	Starch	24h total GP	366.664	mL/g DM			2	73	GLY	CO2	274	mL/L			1	6	0	48h total GP	254.425	mL/g DM			1	22	0	CH4	12.4319	mL/g DM		2	2	7	257	Corn + GLY	IDMD	952.042	g/kg
	4	20	Starch	24h total GP	367.158	mL/g DM			2	78	GLY	CO2	269	mL/L			1	17	0	48h total GP	236.341	mL/g DM			1	23	0	CH4	13.7778	mL/g DM		2	2	7	258	Corn + GLY	IDMD	943.768	g/kg
	1	2	Corn	48h total GP	349.836	mL/g DM			2	79	GLY	CO2	281	mL/L			1	18	0	48h total GP	208.219	mL/g DM			1	30	0	CH4	13.286	mL/g DM		2	2	7	259	Corn + GLY	IDMD	954.428	g/kg
	1	4	Corn	48h total GP	337.153	mL/g DM			3	83	GLY	CO2	239	mL/L			1	19	0	48h total GP	248.855	mL/g DM			1	37	0	CH4	0.609902	mL/g DM		3	2	5	332	Corn + GLY	IDMD	947.477	g/kg
	1	10	Corn	48h total GP	308.4	mL/g DM			3	89	GLY	CO2	243	mL/L			2	2	0	48h total GP	407.134	mL/g DM			2	41	0	CH4	7.8532	mL/g DM		3	2	5	333	Corn + GLY	IDMD	947.881	g/kg
	1	11	Corn	48h total GP	311.787	mL/g DM			3	108	GLY	CO2	226	mL/L			2	3	0	48h total GP	428.651	mL/g DM			2	51	0	CH4	6.689	mL/g DM		3	2	5	334	Corn + GLY	IDMD	893.824	g/kg
	1	15	Corn	48h total GP	352.821	mL/g DM			3	110	GLY	CO2	206	mL/L			2	12	0	48h total GP	440.509	mL/g DM			2	68	0	CH4	8.15341	mL/g DM		3	2	5	335	Corn + GLY	IDMD	898.437	g/kg
	1	20	Corn	48h total GP	327.641	mL/g DM			3	112	GLY	CO2	211	mL/L			2	19	0	48h total GP	392.988	mL/g DM			2	72	0	CH4	8.29245	mL/g DM		3	2	5	336	Corn + GLY	IDMD	921.116	g/kg
	1	21	Corn	48h total GP	295.726	mL/g DM			4	128	GLY	CO2	297	mL/L			2	22	0	48h total GP	436.696	mL/g DM			2	75	0	CH4	9.96804	mL/g DM		3	2	5	337	Corn + GLY	IDMD	943.048	g/kg
	2	2	Corn	48h total GP	387.577	mL/g DM			4	144	GLY	CO2	283	mL/L			3	1	0	48h total GP	329.735	mL/g DM			3	97	0	CH4	8.02795	mL/g DM		4	2	6	344	Corn + GLY	IDMD	938.136	g/kg
	2	3	Corn	48h total GP	411.976	mL/g DM			4	145	GLY	CO2	291	mL/L			3	10	0	48h total GP	363.899	mL/g DM			3	107	0	CH4	7.63627	mL/g DM		4	2	6	345	Corn + GLY	IDMD	947.412	g/kg
	2	8	Corn	48h total GP	447.071	mL/g DM			4	146	GLY	CO2	293	mL/L			3	11	0	48h total GP	290.972	mL/g DM			3	109	0	CH4	8.94411	mL/g DM		4	2	6	346	Corn + GLY	IDMD	931.812	g/kg
	2	10	Corn	48h total GP	424.951	mL/g DM			4	147	GLY	CO2	288	mL/L			3	18	0	48h total GP	349.604	mL/g DM			3	111	0	CH4	8.49226	mL/g DM		4	2	6	347	Corn + GLY	IDMD	907.202	g/kg
	2	17	Corn	48h total GP	374.079	mL/g DM			1	6	Starch	CO2	319	mL/L			3	20	0	48h total GP	362.811	mL/g DM			3	119	0	CH4	6.98643	mL/g DM		4	2	6	348	Corn + GLY	IDMD	937.866	g/kg
	2	20	Corn	48h total GP	428.423	mL/g DM			1	8	Starch	CO2	326	mL/L			4	1	0	48h total GP	359.243	mL/g DM			4	122	0	CH4	7.03143	mL/g DM		4	2	6	349	Corn + GLY	IDMD	939.652	g/kg
	2	24	Corn	48h total GP	412.483	mL/g DM			1	35	Starch	CO2	295	mL/L			4	3	0	48h total GP	365.609	mL/g DM			4	123	0	CH4	7.11657	mL/g DM		1	1	3	179	Orchard + GLY	IDMD	795.391	g/kg
	3	2	Corn	48h total GP	417.003	mL/g DM			1	40	Starch	CO2	319	mL/L			4	10	0	48h total GP	359.46	mL/g DM			4	126	0	CH4	6.98636	mL/g DM		1	1	3	180	Orchard + GLY	IDMD	795.491	g/kg
	3	4	Corn	48h total GP	440.589	mL/g DM			2	45	Starch	CO2	294	mL/L			4	12	0	48h total GP	404.987	mL/g DM			4	132	0	CH4	4.44642	mL/g DM		1	1	3	181	Orchard + GLY	IDMD	811.555	g/kg
	3	5	Corn	48h total GP	402.024	mL/g DM			2	47	Starch	CO2	308	mL/L			4	23	0	48h total GP	367.772	mL/g DM			4	138	0	CH4	9.58423	mL/g DM		1	1	3	182	Orchard + GLY	IDMD	797.55	g/kg
	3	11	Corn	48h total GP	441.672	mL/g DM			2	56	Starch	CO2	293	mL/L			1	1	100	48h total GP	185.825	mL/g DM			1	1	100	CH4	18.5871	mL/g DM		1	1	3	183	Orchard + GLY	IDMD	802.381	g/kg
	3	16	Corn	48h total GP	414.19	mL/g DM			2	67	Starch	CO2	310	mL/L			1	3	100	48h total GP	245.336	mL/g DM			1	25	100	CH4	14.0114	mL/g DM		1	1	3	184	Orchard + GLY	IDMD	784.201	g/kg
	3	21	Corn	48h total GP	336.214	mL/g DM			2	74	Starch	CO2	299	mL/L			1	5	100	48h total GP	230.215	mL/g DM			1	29	100	CH4	13.2789	mL/g DM		2	1	2	191	Orchard + GLY	IDMD	824.984	g/kg
	3	23	Corn	48h total GP	358.116	mL/g DM			3	90	Starch	CO2	261	mL/L			1	11	100	48h total GP	210.876	mL/g DM			1	34	100	CH4	12.9163	mL/g DM		2	1	2	235	Orchard + GLY	IDMD	789.781	g/kg
	4	2	Corn	48h total GP	422.465	mL/g DM			3	94	Starch	CO2	266	mL/L			1	21	100	48h total GP	207.055	mL/g DM			1	39	100	CH4	14.206	mL/g DM		2	1	2	236	Orchard + GLY	IDMD	787.327	g/kg
	4	4	Corn	48h total GP	384.106	mL/g DM			3	99	Starch	CO2	275	mL/L			2	5	100	48h total GP	295.491	mL/g DM			2	53	100	CH4	2.95388	mL/g DM		2	1	2	237	Orchard + GLY	IDMD	780.718	g/kg
	4	5	Corn	48h total GP	440.78	mL/g DM			3	105	Starch	CO2	263	mL/L			2	13	100	48h total GP	298.264	mL/g DM			2	57	100	CH4	10.3085	mL/g DM		2	1	2	238	Orchard + GLY	IDMD	819.355	g/kg
	4	11	Corn	48h total GP	406.766	mL/g DM			3	116	Starch	CO2	248	mL/L			2	18	100	48h total GP	414.462	mL/g DM			2	62	100	CH4	11.9775	mL/g DM		2	1	2	239	Orchard + GLY	IDMD	816.883	g/kg
	4	16	Corn	48h total GP	466.66	mL/g DM			4	127	Starch	CO2	339	mL/L			2	20	100	48h total GP	448.482	mL/g DM			2	69	100	CH4	11.5006	mL/g DM		3	1	4	246	Orchard + GLY	IDMD	790.537	g/kg
	4	21	Corn	48h total GP	210.177	mL/g DM			4	143	Starch	CO2	321	mL/L			2	23	100	48h total GP	421.593	mL/g DM			2	76	100	CH4	11.501	mL/g DM		3	1	4	247	Orchard + GLY	IDMD	761.365	g/kg
	4	23	Corn	48h total GP	428.276	mL/g DM			4	154	Starch	CO2	318	mL/L			3	9	100	48h total GP	302.372	mL/g DM			3	84	100	CH4	8.53298	mL/g DM		3	1	4	306	Orchard + GLY	IDMD	773.404	g/kg
	1	7	GLY	48h total GP	292.757	mL/g DM			4	155	Starch	CO2	321	mL/L			3	15	100	48h total GP	334.478	mL/g DM			3	93	100	CH4	9.1082	mL/g DM		3	1	4	307	Orchard + GLY	IDMD	738.138	g/kg
	1	9	GLY	48h total GP	308.61	mL/g DM			1	5	Corn	CH4	14.1054	mL/gDM			3	17	100	48h total GP	335.787	mL/g DM			3	96	100	CH4	8.1968	mL/g DM		3	1	4	308	Orchard + GLY	IDMD	762.045	g/kg
	1	14	GLY	48h total GP	305.439	mL/g DM			1	7	Corn	CH4	14.2146	mL/gDM			3	19	100	48h total GP	332.595	mL/g DM			3	101	100	CH4	9.24344	mL/g DM		3	1	4	309	Orchard + GLY	IDMD	781.692	g/kg
	1	16	GLY	48h total GP	330.804	mL/g DM			1	12	Corn	CH4	13.2669	mL/gDM			3	21	100	48h total GP	100.06	mL/g DM			3	102	100	CH4	7.69978	mL/g DM		4	1	1	316	Orchard + GLY	IDMD	746.814	g/kg
	1	17	GLY	48h total GP	264.221	mL/g DM			1	33	Corn	CH4	15.1211	mL/gDM			4	4	100	48h total GP	346.846	mL/g DM			4	121	100	CH4	8.00307	mL/g DM		4	1	1	317	Orchard + GLY	IDMD	763.795	g/kg
	1	23	GLY	48h total GP	273.733	mL/g DM			1	36	Corn	CH4	13.4941	mL/gDM			4	9	100	48h total GP	355.363	mL/g DM			4	125	100	CH4	11.5787	mL/g DM		4	1	1	318	Orchard + GLY	IDMD	743.723	g/kg
	1	24	GLY	48h total GP	311.78	mL/g DM			2	50	Corn	CH4	6.8726	mL/gDM			4	11	100	48h total GP	410.698	mL/g DM			4	134	100	CH4	10.086	mL/g DM		4	1	1	319	Orchard + GLY	IDMD	723.589	g/kg
	2	6	GLY	48h total GP	392.271	mL/g DM			2	58	Corn	CH4	7.2922	mL/gDM			4	18	100	48h total GP	389.589	mL/g DM			4	136	100	CH4	10.5466	mL/g DM		4	1	1	320	Orchard + GLY	IDMD	760.036	g/kg
	2	7	GLY	48h total GP	401.389	mL/g DM			2	61	Corn	CH4	9.47706	mL/gDM			4	22	100	48h total GP	372.863	mL/g DM			4	153	100	CH4	9.3703	mL/g DM		4	1	1	321	Orchard + GLY	IDMD	769.419	g/kg
	2	13	GLY	48h total GP	389.968	mL/g DM			2	66	Corn	CH4	9.41105	mL/gDM			1	7	200	48h total GP	199.159	mL/g DM			1	10	200	CH4	15.3948	mL/g DM		1	2	7	185	Orchard + GLY	IDMD	803.74	g/kg
	2	15	GLY	48h total GP	379.653	mL/g DM			2	70	Corn	CH4	8.36039	mL/gDM			1	8	200	48h total GP	246.802	mL/g DM			1	14	200	CH4	6.67676	mL/g DM		1	2	7	186	Orchard + GLY	IDMD	798.516	g/kg
	2	19	GLY	48h total GP	384.24	mL/g DM			3	81	Corn	CH4	5.81768	mL/gDM			1	9	200	48h total GP	191.39	mL/g DM			1	15	200	CH4	8.26238	mL/g DM		1	2	7	187	Orchard + GLY	IDMD	782.049	g/kg
	2	21	GLY	48h total GP	451.723	mL/g DM			3	91	Corn	CH4	6.18203	mL/gDM			1	14	200	48h total GP	261.967	mL/g DM			1	24	200	CH4	14.6135	mL/g DM		1	2	7	188	Orchard + GLY	IDMD	787.614	g/kg
	2	23	GLY	48h total GP	418.121	mL/g DM			3	114	Corn	CH4	6.92098	mL/gDM			1	23	200	48h total GP	222.719	mL/g DM			1	32	200	CH4	13.1062	mL/g DM		1	2	7	189	Orchard + GLY	IDMD	798.848	g/kg
	3	1	GLY	48h total GP	342.947	mL/g DM			3	115	Corn	CH4	4.85217	mL/gDM			2	7	200	48h total GP	424.2	mL/g DM			2	43	200	CH4	7.27448	mL/g DM		1	2	7	190	Orchard + GLY	IDMD	818.211	g/kg
	3	6	GLY	48h total GP	453.194	mL/g DM			3	120	Corn	CH4	7.94366	mL/gDM			2	8	200	48h total GP	405.546	mL/g DM			2	55	200	CH4	7.1124	mL/g DM		2	2	6	240	Orchard + GLY	IDMD	801.888	g/kg
	3	8	GLY	48h total GP	396.697	mL/g DM			4	139	Corn	CH4	8.75305	mL/gDM			2	11	200	48h total GP	386.914	mL/g DM			2	59	200	CH4	7.0324	mL/g DM		2	2	6	241	Orchard + GLY	IDMD	809.057	g/kg
	3	13	GLY	48h total GP	401.708	mL/g DM			4	142	Corn	CH4	9.87641	mL/gDM			2	15	200	48h total GP	370.293	mL/g DM			2	60	200	CH4	6.95332	mL/g DM		2	2	6	242	Orchard + GLY	IDMD	832.437	g/kg
	3	14	GLY	48h total GP	317.248	mL/g DM			4	149	Corn	CH4	10.3281	mL/gDM			2	21	200	48h total GP	338.655	mL/g DM			2	65	200	CH4	7.7368	mL/g DM		2	2	6	243	Orchard + GLY	IDMD	796.85	g/kg
	3	15	GLY	48h total GP	402.172	mL/g DM			4	152	Corn	CH4	10.9573	mL/gDM			3	5	200	48h total GP	292.014	mL/g DM			3	88	200	CH4	4.50432	mL/g DM		2	2	6	244	Orchard + GLY	IDMD	774.767	g/kg
	3	24	GLY	48h total GP	440.672	mL/g DM			4	157	Corn	CH4	10.7613	mL/gDM			3	6	200	48h total GP	310.719	mL/g DM			3	95	200	CH4	8.02269	mL/g DM		2	2	6	245	Orchard + GLY	IDMD	803.148	g/kg
	4	1	GLY	48h total GP	303.711	mL/g DM			1	2	GLY	CH4	18	mL/gDM			3	13	200	48h total GP	343.621	mL/g DM			3	98	200	CH4	8.85002	mL/g DM		3	2	8	310	Orchard + GLY	IDMD	771.536	g/kg
	4	6	GLY	48h total GP	348.226	mL/g DM			1	9	GLY	CH4	18.4	mL/gDM			3	14	200	48h total GP	325.31	mL/g DM			3	103	200	CH4	8.38142	mL/g DM		3	2	8	311	Orchard + GLY	IDMD	756.363	g/kg
	4	8	GLY	48h total GP	303.997	mL/g DM			1	28	GLY	CH4	12.625	mL/gDM			3	24	200	48h total GP	326.595	mL/g DM			4	129	200	CH4	8.18821	mL/g DM		3	2	8	312	Orchard + GLY	IDMD	745.376	g/kg
	4	13	GLY	48h total GP	337.539	mL/g DM			2	42	GLY	CH4	17.4548	mL/gDM			4	2	200	48h total GP	357.916	mL/g DM			4	133	200	CH4	10.2733	mL/g DM		3	2	8	313	Orchard + GLY	IDMD	763.954	g/kg
	4	14	GLY	48h total GP	310.882	mL/g DM			2	63	GLY	CH4	12.1425	mL/gDM			4	8	200	48h total GP	321.43	mL/g DM			4	137	200	CH4	9.84277	mL/g DM		3	2	8	314	Orchard + GLY	IDMD	788.347	g/kg
	4	15	GLY	48h total GP	321.842	mL/g DM			2	73	GLY	CH4	12.8947	mL/gDM			4	13	200	48h total GP	385.965	mL/g DM			4	140	200	CH4	11.2395	mL/g DM		3	2	8	315	Orchard + GLY	IDMD	792.978	g/kg
	4	24	GLY	48h total GP	315.613	mL/g DM			2	78	GLY	CH4	13.063	mL/gDM			4	16	200	48h total GP	403.11	mL/g DM			4	158	200	CH4	10.618	mL/g DM		4	2	5	322	Orchard + GLY	IDMD	753.389	g/kg
	1	3	Starch	48h total GP	244.949	mL/g DM			2	79	GLY	CH4	13.6267	mL/gDM			4	20	200	48h total GP	360.403	mL/g DM			1	3	300	CH4	17.0051	mL/g DM		4	2	5	323	Orchard + GLY	IDMD	742.703	g/kg
	1	5	Starch	48h total GP	235.404	mL/g DM			3	83	GLY	CH4	6.096	mL/gDM			1	4	300	48h total GP	219.325	mL/g DM			1	13	300	CH4	17.7434	mL/g DM		4	2	5	324	Orchard + GLY	IDMD	785.532	g/kg
	1	8	Starch	48h total GP	254.452	mL/g DM			3	89	GLY	CH4	6.11325	mL/gDM			1	13	300	48h total GP	191.192	mL/g DM			1	18	300	CH4	17.8455	mL/g DM		4	2	5	325	Orchard + GLY	IDMD	752.512	g/kg
	1	12	Starch	48h total GP	273.705	mL/g DM			3	108	GLY	CH4	10.0408	mL/gDM			1	15	300	48h total GP	235.035	mL/g DM			1	26	300	CH4	16.3856	mL/g DM		4	2	5	326	Orchard + GLY	IDMD	755.758	g/kg
	1	18	Starch	48h total GP	276.674	mL/g DM			3	110	GLY	CH4	9.58672	mL/gDM			1	16	300	48h total GP	243.9	mL/g DM			1	31	300	CH4	16.5929	mL/g DM		4	2	5	327	Orchard + GLY	IDMD	762.45	g/kg
	1	19	Starch	48h total GP	273.705	mL/g DM			3	112	GLY	CH4	9.0898	mL/gDM			1	22	300	48h total GP	210.357	mL/g DM			2	44	300	CH4	8.70338	mL/g DM		1	1	1	151	Orchard hay	IDMD	822.204	g/kg
	1	22	Starch	48h total GP	226.969	mL/g DM			4	128	GLY	CH4	12.1797	mL/gDM			2	1	300	48h total GP	337.788	mL/g DM			2	54	300	CH4	9.29433	mL/g DM		1	1	1	152	Orchard hay	IDMD	825.838	g/kg
	2	1	Starch	48h total GP	345.064	mL/g DM			4	144	GLY	CH4	15.9319	mL/gDM			2	4	300	48h total GP	418.137	mL/g DM			2	64	300	CH4	12.4985	mL/g DM		1	1	1	153	Orchard hay	IDMD	811.716	g/kg
	2	4	Starch	48h total GP	324.012	mL/g DM			4	145	GLY	CH4	17.5144	mL/gDM			2	9	300	48h total GP	268.39	mL/g DM			2	71	300	CH4	10.3235	mL/g DM		1	1	1	154	Orchard hay	IDMD	814.94	g/kg
	2	5	Starch	48h total GP	354.447	mL/g DM			4	146	GLY	CH4	18.1715	mL/gDM			2	16	300	48h total GP	395.216	mL/g DM			2	77	300	CH4	8.85708	mL/g DM		1	1	1	155	Orchard hay	IDMD	817.722	g/kg
	2	11	Starch	48h total GP	357.014	mL/g DM			4	147	GLY	CH4	15.8976	mL/gDM			2	24	300	48h total GP	404.003	mL/g DM			3	82	300	CH4	1.25508	mL/g DM		1	1	1	156	Orchard hay	IDMD	812.799	g/kg
	2	14	Starch	48h total GP	325.185	mL/g DM			1	6	Starch	CH4	12.0852	mL/gDM			3	3	300	48h total GP	332.682	mL/g DM			3	86	300	CH4	6.32879	mL/g DM		2	1	4	163	Orchard hay	IDMD	799.853	g/kg
	2	16	Starch	48h total GP	325.185	mL/g DM			1	8	Starch	CH4	12.6673	mL/gDM			3	4	300	48h total GP	280.614	mL/g DM			3	106	300	CH4	8.76624	mL/g DM		2	1	4	207	Orchard hay	IDMD	805.683	g/kg
	2	18	Starch	48h total GP	345.064	mL/g DM			1	35	Starch	CH4	11.8419	mL/gDM			3	8	300	48h total GP	267.562	mL/g DM			3	113	300	CH4	8.53284	mL/g DM		2	1	4	208	Orchard hay	IDMD	821.055	g/kg
	3	3	Starch	48h total GP	433.197	mL/g DM			1	40	Starch	CH4	12.2603	mL/gDM			3	12	300	48h total GP	270.269	mL/g DM			3	118	300	CH4	7.14191	mL/g DM		2	1	4	209	Orchard hay	IDMD	820.042	g/kg
	3	7	Starch	48h total GP	405.217	mL/g DM			2	45	Starch	CH4	5.27865	mL/gDM			3	22	300	48h total GP	356.823	mL/g DM			4	124	300	CH4	8.67333	mL/g DM		2	1	4	210	Orchard hay	IDMD	801.028	g/kg
	3	12	Starch	48h total GP	409.729	mL/g DM			2	47	Starch	CH4	5.57767	mL/gDM			4	6	300	48h total GP	350.086	mL/g DM			4	131	300	CH4	6.62538	mL/g DM		2	1	4	211	Orchard hay	IDMD	809.882	g/kg
	3	17	Starch	48h total GP	371.331	mL/g DM			2	56	Starch	CH4	5.77369	mL/gDM			4	15	300	48h total GP	383.284	mL/g DM			4	141	300	CH4	13.8705	mL/g DM		3	1	2	218	Orchard hay	IDMD	787.381	g/kg
	3	18	Starch	48h total GP	361.452	mL/g DM			2	67	Starch	CH4	10.4253	mL/gDM			4	17	300	48h total GP	364.9	mL/g DM			4	148	300	CH4	9.55914	mL/g DM		3	1	2	219	Orchard hay	IDMD	790.283	g/kg
	3	19	Starch	48h total GP	398.289	mL/g DM			2	74	Starch	CH4	5.68895	mL/gDM			4	19	300	48h total GP	333.613	mL/g DM			4	150	300	CH4	12.2109	mL/g DM		3	1	2	262	Orchard hay	IDMD	801.333	g/kg
	3	20	Starch	48h total GP	395.664	mL/g DM			3	90	Starch	CH4	5.33474	mL/gDM			4	24	300	48h total GP	363.244	mL/g DM			1	17	0	CO2	323	mL/L		3	1	2	263	Orchard hay	IDMD	821.712	g/kg
	4	3	Starch	48h total GP	358.327	mL/g DM			3	94	Starch	CH4	6.46399	mL/gDM			1	2	0	Final pH	5.6				1	22	0	CO2	310	mL/L		3	1	2	264	Orchard hay	IDMD	829.177	g/kg
	4	7	Starch	48h total GP	374.543	mL/g DM			3	99	Starch	CH4	6.17606	mL/gDM			1	6	0	Final pH	5.6				1	23	0	CO2	310	mL/L		3	1	2	265	Orchard hay	IDMD	779.487	g/kg
	4	12	Starch	48h total GP	393.035	mL/g DM			3	105	Starch	CH4	5.94878	mL/gDM			1	17	0	Final pH	5.51				1	30	0	CO2	303	mL/L		4	1	3	272	Orchard hay	IDMD	786.502	g/kg
	4	17	Starch	48h total GP	381.478	mL/g DM			3	116	Starch	CH4	5.5048	mL/gDM			1	18	0	Final pH	5.49				1	37	0	CO2	282	mL/L		4	1	3	273	Orchard hay	IDMD	784.542	g/kg
	4	18	Starch	48h total GP	387.488	mL/g DM			4	127	Starch	CH4	3.59987	mL/gDM			1	19	0	Final pH	5.46				2	41	0	CO2	320	mL/L		4	1	3	274	Orchard hay	IDMD	779.397	g/kg
	4	19	Starch	48h total GP	389.646	mL/g DM			4	143	Starch	CH4	12.698	mL/gDM			2	2	0	Final pH	5.83				2	51	0	CO2	318	mL/L		4	1	3	275	Orchard hay	IDMD	758.032	g/kg
	4	20	Starch	48h total GP	399.864	mL/g DM			4	154	Starch	CH4	10.0219	mL/gDM			2	3	0	Final pH	5.9				2	68	0	CO2	310	mL/L		4	1	3	276	Orchard hay	IDMD	741.838	g/kg
	1	2	Corn	Final pH	5.59				4	155	Starch	CH4	10.8204	mL/gDM			2	12	0	Final pH	5.88				2	72	0	CO2	318	mL/L		4	1	3	277	Orchard hay	IDMD	766.037	g/kg
	1	4	Corn	Final pH	5.54				1	5	Corn	CO2	75.8455	mL/gDM			2	19	0	Final pH	5.9				2	75	0	CO2	303	mL/L		1	2	5	157	Orchard hay	IDMD	811.765	g/kg
	1	10	Corn	Final pH	5.54				1	7	Corn	CO2	77.4695	mL/gDM			2	22	0	Final pH	5.89				3	97	0	CO2	302	mL/L		1	2	5	158	Orchard hay	IDMD	811.237	g/kg
	1	11	Corn	Final pH	5.53				1	12	Corn	CO2	76.2849	mL/gDM			3	1	0	Final pH	5.89				3	107	0	CO2	296	mL/L		1	2	5	159	Orchard hay	IDMD	817.204	g/kg
	1	15	Corn	Final pH	5.56				1	33	Corn	CO2	66.3168	mL/gDM			3	10	0	Final pH	5.89				3	109	0	CO2	89	mL/L		1	2	5	160	Orchard hay	IDMD	820.537	g/kg
	1	20	Corn	Final pH	5.57				1	36	Corn	CO2	60.6229	mL/gDM			3	11	0	Final pH	5.87				3	111	0	CO2	281	mL/L		1	2	5	161	Orchard hay	IDMD	808.339	g/kg
	1	21	Corn	Final pH	5.54				2	50	Corn	CO2	43.956	mL/gDM			3	18	0	Final pH	5.84				3	119	0	CO2	270	mL/L		1	2	5	162	Orchard hay	IDMD	816.239	g/kg
	2	2	Corn	Final pH	5.88				2	58	Corn	CO2	44.6111	mL/gDM			3	20	0	Final pH	5.85				4	122	0	CO2	343	mL/L		2	2	8	212	Orchard hay	IDMD	813.008	g/kg
	2	3	Corn	Final pH	5.9				2	61	Corn	CO2	47.3853	mL/gDM			4	1	0	Final pH	6.01				4	123	0	CO2	333	mL/L		2	2	8	213	Orchard hay	IDMD	813.628	g/kg
	2	8	Corn	Final pH	5.86				2	66	Corn	CO2	56.6509	mL/gDM			4	3	0	Final pH	6.09				4	126	0	CO2	321	mL/L		2	2	8	214	Orchard hay	IDMD	818.629	g/kg
	2	10	Corn	Final pH	5.93				2	70	Corn	CO2	50.982	mL/gDM			4	10	0	Final pH	6.1				4	132	0	CO2	326	mL/L		2	2	8	215	Orchard hay	IDMD	796.647	g/kg
	2	17	Corn	Final pH	5.9				3	81	Corn	CO2	36.4574	mL/gDM			4	12	0	Final pH	6.08				4	138	0	CO2	313	mL/L		2	2	8	216	Orchard hay	IDMD	813.776	g/kg
	2	20	Corn	Final pH	5.87				3	91	Corn	CO2	39.5112	mL/gDM			4	23	0	Final pH	6.05				1	1	100	CO2	334	mL/L		2	2	8	217	Orchard hay	IDMD	814.234	g/kg
	2	24	Corn	Final pH	5.85				3	114	Corn	CO2	43.8853	mL/gDM			1	1	100	Final pH	5.44				1	25	100	CO2	315	mL/L		3	2	6	266	Orchard hay	IDMD	786.957	g/kg
	3	2	Corn	Final pH	6.16				3	115	Corn	CO2	31.6604	mL/gDM			1	3	100	Final pH	5.5				1	29	100	CO2	297	mL/L		3	2	6	267	Orchard hay	IDMD	800.77	g/kg
	3	4	Corn	Final pH	6.1				3	120	Corn	CO2	48.6981	mL/gDM			1	5	100	Final pH	5.5				1	34	100	CO2	293	mL/L		3	2	6	268	Orchard hay	IDMD	776.36	g/kg
	3	5	Corn	Final pH	6.11				4	139	Corn	CO2	61.081	mL/gDM			1	11	100	Final pH	5.45				1	39	100	CO2	297	mL/L		3	2	6	269	Orchard hay	IDMD	788.36	g/kg
	3	11	Corn	Final pH	6.02				4	142	Corn	CO2	66.46	mL/gDM			1	21	100	Final pH	5.59				2	53	100	CO2	324	mL/L		3	2	6	270	Orchard hay	IDMD	770.124	g/kg
	3	16	Corn	Final pH	6.13				4	149	Corn	CO2	71.875	mL/gDM			2	5	100	Final pH	5.99				2	57	100	CO2	314	mL/L		3	2	6	271	Orchard hay	IDMD	765.84	g/kg
	3	21	Corn	Final pH	6.06				4	152	Corn	CO2	71.7593	mL/gDM			2	13	100	Final pH	5.95				2	62	100	CO2	318	mL/L		4	2	7	278	Orchard hay	IDMD	748.616	g/kg
	3	23	Corn	Final pH	6.1				4	157	Corn	CO2	70.5942	mL/gDM			2	18	100	Final pH	5.89				2	69	100	CO2	312	mL/L		4	2	7	279	Orchard hay	IDMD	747.834	g/kg
	4	2	Corn	Final pH	6.2				1	2	GLY	CO2	55	mL/gDM			2	20	100	Final pH	5.86				2	76	100	CO2	302	mL/L		4	2	7	280	Orchard hay	IDMD	755.888	g/kg
	4	4	Corn	Final pH	5.23				1	9	GLY	CO2	55.4	mL/gDM			2	23	100	Final pH	5.85				3	84	100	CO2	280	mL/L		4	2	7	281	Orchard hay	IDMD	807.395	g/kg
	4	5	Corn	Final pH	6.15				1	28	GLY	CO2	31.875	mL/gDM			3	9	100	Final pH	5.93				3	93	100	CO2	311	mL/L		4	2	7	282	Orchard hay	IDMD	795.716	g/kg
	4	11	Corn	Final pH	6.2				2	42	GLY	CO2	53.7221	mL/gDM			3	15	100	Final pH	5.83				3	96	100	CO2	284	mL/L		4	2	7	283	Orchard hay	IDMD	793.742	g/kg
	4	16	Corn	Final pH	6.12				2	63	GLY	CO2	32.9753	mL/gDM			3	17	100	Final pH	5.78				3	101	100	CO2	282	mL/L
	4	21	Corn	Final pH	6.12				2	73	GLY	CO2	36.0526	mL/gDM			3	19	100	Final pH	5.82				3	102	100	CO2	277	mL/L
	4	23	Corn	Final pH	6.12				2	78	GLY	CO2	35.8566	mL/gDM			3	21	100	Final pH	5.83				4	121	100	CO2	343	mL/L
	1	7	GLY	Final pH	5.54				2	79	GLY	CO2	35.4547	mL/gDM			4	4	100	Final pH	6.09				4	125	100	CO2	338	mL/L
	1	9	GLY	Final pH	5.56				3	83	GLY	CO2	18.6788	mL/gDM			4	9	100	Final pH	6.05				4	134	100	CO2	326	mL/L
	1	14	GLY	Final pH	5.57				3	89	GLY	CO2	19.0451	mL/gDM			4	11	100	Final pH	6.08				4	136	100	CO2	326	mL/L
	1	16	GLY	Final pH	5.56				3	108	GLY	CO2	29.8583	mL/gDM			4	18	100	Final pH	6.03				4	153	100	CO2	310	mL/L
	1	17	GLY	Final pH	5.53				3	110	GLY	CO2	26.6874	mL/gDM			4	22	100	Final pH	6.03				1	10	200	CO2	307	mL/L
	1	23	GLY	Final pH	5.54				3	112	GLY	CO2	25.5726	mL/gDM			1	7	200	Final pH	5.54				1	14	200	CO2	307	mL/L
	1	24	GLY	Final pH	5.52				4	128	GLY	CO2	41.579	mL/gDM			1	8	200	Final pH	5.53				1	15	200	CO2	317	mL/L
	2	6	GLY	Final pH	5.95				4	144	GLY	CO2	52.427	mL/gDM			1	9	200	Final pH	5.61				1	24	200	CO2	316	mL/L
	2	7	GLY	Final pH	5.97				4	145	GLY	CO2	54.8032	mL/gDM			1	14	200	Final pH	5.52				1	32	200	CO2	290	mL/L
	2	13	GLY	Final pH	5.94				4	146	GLY	CO2	62.6381	mL/gDM			1	23	200	Final pH	5.52				2	43	200	CO2	314	mL/L
	2	15	GLY	Final pH	5.89				4	147	GLY	CO2	53.8648	mL/gDM			2	7	200	Final pH	5.91				2	55	200	CO2	311	mL/L
	2	19	GLY	Final pH	5.88				1	6	Starch	CO2	66.4686	mL/gDM			2	8	200	Final pH	5.95				2	59	200	CO2	310	mL/L
	2	21	GLY	Final pH	5.97				1	8	Starch	CO2	69.9921	mL/gDM			2	11	200	Final pH	5.95				2	60	200	CO2	303	mL/L
	2	23	GLY	Final pH	5.94				1	35	Starch	CO2	52.9298	mL/gDM			2	15	200	Final pH	5.94				2	65	200	CO2	310	mL/L
	3	1	GLY	Final pH	6.19				1	40	Starch	CO2	63.0812	mL/gDM			2	21	200	Final pH	5.91				3	88	200	CO2	271	mL/L
	3	6	GLY	Final pH	6.07				2	45	Starch	CO2	36.9506	mL/gDM			3	5	200	Final pH	5.95				3	95	200	CO2	289	mL/L
	3	8	GLY	Final pH	6.14				2	47	Starch	CO2	39.0437	mL/gDM			3	6	200	Final pH	5.82				3	98	200	CO2	271	mL/L
	3	13	GLY	Final pH	6.02				2	56	Starch	CO2	38.4475	mL/gDM			3	13	200	Final pH	5.9				3	100	200	CO2	193	mL/L
	3	14	GLY	Final pH	6.14				2	67	Starch	CO2	52.9811	mL/gDM			3	14	200	Final pH	5.82				3	103	200	CO2	287	mL/L
	3	15	GLY	Final pH	6.04				2	74	Starch	CO2	37.7999	mL/gDM			3	24	200	Final pH	5.91				4	129	200	CO2	328	mL/L
	3	24	GLY	Final pH	5.98				3	90	Starch	CO2	30.9415	mL/gDM			4	2	200	Final pH	6.11				4	133	200	CO2	316	mL/L
	4	1	GLY	Final pH	6.2				3	94	Starch	CO2	38.2094	mL/gDM			4	8	200	Final pH	6.12				4	137	200	CO2	318	mL/L
	4	6	GLY	Final pH	6.08				3	99	Starch	CO2	37.7426	mL/gDM			4	13	200	Final pH	6.13				4	140	200	CO2	311	mL/L
	4	8	GLY	Final pH	6.2				3	105	Starch	CO2	34.7673	mL/gDM			4	16	200	Final pH	6.12				4	158	200	CO2	304	mL/L
	4	13	GLY	Final pH	6.11				3	116	Starch	CO2	30.3376	mL/gDM			4	20	200	Final pH	6.11				1	3	300	CO2	315	mL/L
	4	14	GLY	Final pH	6.15				4	127	Starch	CO2	25.4241	mL/gDM			1	4	300	Final pH	5.57				1	13	300	CO2	305	mL/L
	4	15	GLY	Final pH	6.08				4	143	Starch	CO2	65.7429	mL/gDM			1	13	300	Final pH	5.56				1	18	300	CO2	300	mL/L
	4	24	GLY	Final pH	6.15				4	154	Starch	CO2	65.0399	mL/gDM			1	15	300	Final pH	5.59				1	26	300	CO2	291	mL/L
	1	3	Starch	Final pH	5.34				4	155	Starch	CO2	65.5347	mL/gDM			1	16	300	Final pH	5.58				1	31	300	CO2	290	mL/L
	1	5	Starch	Final pH	5.35				1	5	Corn	Total VFA	25.2219	mM/gDM			1	22	300	Final pH	5.53				2	44	300	CO2	301	mL/L
	1	8	Starch	Final pH	5.31				1	7	Corn	Total VFA	25.4645	mM/gDM			2	1	300	Final pH	5.92				2	54	300	CO2	294	mL/L
	1	12	Starch	Final pH	5.53				1	12	Corn	Total VFA	23.5936	mM/gDM			2	4	300	Final pH	5.9				2	64	300	CO2	304	mL/L
	1	18	Starch	Final pH	5.34				1	33	Corn	Total VFA	7.96243	mM/gDM			2	9	300	Final pH	6.06				2	71	300	CO2	308	mL/L
	1	19	Starch	Final pH	5.31				1	36	Corn	Total VFA	1.56442	mM/gDM			2	16	300	Final pH	5.9				2	77	300	CO2	300	mL/L
	1	22	Starch	Final pH	5.27				2	50	Corn	Total VFA	11.5244	mM/gDM			2	24	300	Final pH	5.95				3	82	300	CO2	264	mL/L
	2	1	Starch	Final pH	5.55				2	58	Corn	Total VFA	5.49615	mM/gDM			3	3	300	Final pH	5.91				3	86	300	CO2	265	mL/L
	2	4	Starch	Final pH	5.53				2	61	Corn	Total VFA	25.6522	mM/gDM			3	4	300	Final pH	5.96				3	106	300	CO2	255	mL/L
	2	5	Starch	Final pH	5.45				2	66	Corn	Total VFA	24.2684	mM/gDM			3	8	300	Final pH	5.93				3	113	300	CO2	260	mL/L
	2	11	Starch	Final pH	5.61				2	70	Corn	Total VFA	30.0575	mM/gDM			3	12	300	Final pH	5.89				3	118	300	CO2	256	mL/L
	2	14	Starch	Final pH	5.56				3	81	Corn	Total VFA	14.7511	mM/gDM			3	22	300	Final pH	5.93				4	124	300	CO2	301	mL/L
	2	16	Starch	Final pH	5.55				3	91	Corn	Total VFA	17.4438	mM/gDM			4	6	300	Final pH	6.12				4	131	300	CO2	308	mL/L
	2	18	Starch	Final pH	5.55				3	114	Corn	Total VFA	16.5918	mM/gDM			4	15	300	Final pH	6.08				4	141	300	CO2	319	mL/L
	3	3	Starch	Final pH	5.81				3	115	Corn	Total VFA	11.9748	mM/gDM			4	17	300	Final pH	6.1				4	148	300	CO2	316	mL/L
	3	7	Starch	Final pH	5.92				3	120	Corn	Total VFA	19.4289	mM/gDM			4	19	300	Final pH	6.07				4	150	300	CO2	298	mL/L
	3	12	Starch	Final pH	5.9				4	139	Corn	Total VFA	25.1955	mM/gDM			4	24	300	Final pH	6.1				1	17	0	CO2	57.6417	mL/g DM
	3	17	Starch	Final pH	5.85				4	142	Corn	Total VFA	26.5548	mM/gDM			1	2	0	Total VFA	4.19352	mM/g DM			1	22	0	CO2	57.5205	mL/g DM
	3	18	Starch	Final pH	5.93				4	149	Corn	Total VFA	28.8141	mM/gDM			1	6	0	Total VFA	5.58257	mM/g DM			1	23	0	CO2	64.7139	mL/g DM
	3	19	Starch	Final pH	5.98				4	152	Corn	Total VFA	25.5669	mM/gDM			1	17	0	Total VFA	6.92075	mM/g DM			1	30	0	CO2	57.5094	mL/g DM
	3	20	Starch	Final pH	5.86				4	157	Corn	Total VFA	27.7943	mM/gDM			1	18	0	Total VFA	6.46896	mM/g DM			1	37	0	CO2	2.81955	mL/g DM
	4	3	Starch	Final pH	5.92				1	2	GLY	Total VFA	21.5029	mM/gDM			1	19	0	Total VFA	10.5416	mM/g DM			2	41	0	CO2	52.3547	mL/g DM
	4	7	Starch	Final pH	5.94				1	9	GLY	Total VFA	23.8871	mM/gDM			2	2	0	Total VFA	7.41081	mM/g DM			2	51	0	CO2	40.9058	mL/g DM
	4	12	Starch	Final pH	5.9				1	27	GLY	Total VFA	34.5162	mM/gDM			2	3	0	Total VFA	6.53373	mM/g DM			2	68	0	CO2	47.6897	mL/g DM
	4	17	Starch	Final pH	5.84				1	28	GLY	Total VFA	9.6213	mM/gDM			2	12	0	Total VFA	10.0663	mM/g DM			2	72	0	CO2	48.8333	mL/g DM
	4	18	Starch	Final pH	5.84				2	42	GLY	Total VFA	24.9727	mM/gDM			2	19	0	Total VFA	9.2469	mM/g DM			2	75	0	CO2	45.0794	mL/g DM
	4	19	Starch	Final pH	5.83				2	63	GLY	Total VFA	24.0292	mM/gDM			2	22	0	Total VFA	9.73953	mM/g DM			3	97	0	CO2	50.5092	mL/g DM
	4	20	Starch	Final pH	5.85				2	73	GLY	Total VFA	19.6626	mM/gDM			3	1	0	Total VFA	5.75224	mM/g DM			3	107	0	CO2	48.0923	mL/g DM
	1	2	Corn	Total VFA	19.8583	mM/gDM			2	78	GLY	Total VFA	26.3267	mM/gDM			3	10	0	Total VFA	5.72733	mM/g DM			3	109	0	CO2	13.9654	mL/g DM
	1	4	Corn	Total VFA	21.7901	mM/gDM			2	79	GLY	Total VFA	30.4636	mM/gDM			3	11	0	Total VFA	9.11098	mM/g DM			3	111	0	CO2	44.1912	mL/g DM
	1	10	Corn	Total VFA	25.1443	mM/gDM			3	83	GLY	Total VFA	3.22062	mM/gDM			3	18	0	Total VFA	6.815	mM/g DM			3	119	0	CO2	36.987	mL/g DM
	1	11	Corn	Total VFA	26.416	mM/gDM			3	89	GLY	Total VFA	13.2905	mM/gDM			3	20	0	Total VFA	5.02817	mM/g DM			4	122	0	CO2	46.3804	mL/g DM
	1	15	Corn	Total VFA	44.3079	mM/gDM			3	108	GLY	Total VFA	19.8992	mM/gDM			4	1	0	Total VFA	5.16633	mM/g DM			4	123	0	CO2	48.3636	mL/g DM
	1	20	Corn	Total VFA	27.5039	mM/gDM			3	110	GLY	Total VFA	15.6345	mM/gDM			4	3	0	Total VFA	5.54324	mM/g DM			4	126	0	CO2	49.836	mL/g DM
	1	21	Corn	Total VFA	21.2796	mM/gDM			3	112	GLY	Total VFA	11.8889	mM/gDM			4	10	0	Total VFA	5.68241	mM/g DM			4	132	0	CO2	30.8411	mL/g DM
	2	2	Corn	Total VFA	9.96433	mM/gDM			4	128	GLY	Total VFA	19.1651	mM/gDM			4	12	0	Total VFA	3.73469	mM/g DM			4	138	0	CO2	57.6897	mL/g DM
	2	3	Corn	Total VFA	11.2285	mM/gDM			4	144	GLY	Total VFA	20.0921	mM/gDM			4	23	0	Total VFA	5.13332	mM/g DM			1	1	100	CO2	100.13	mL/g DM
	2	8	Corn	Total VFA	13.8702	mM/gDM			4	145	GLY	Total VFA	25.0689	mM/gDM			1	1	100	Total VFA	5.21173	mM/g DM			1	25	100	CO2	61.3	mL/g DM
	2	10	Corn	Total VFA	15.5833	mM/gDM			4	146	GLY	Total VFA	25.2921	mM/gDM			1	3	100	Total VFA	6.52065	mM/g DM			1	29	100	CO2	56.3403	mL/g DM
	2	17	Corn	Total VFA	16.8821	mM/gDM			4	147	GLY	Total VFA	15.7407	mM/gDM			1	5	100	Total VFA	5.74393	mM/g DM			1	34	100	CO2	52.5622	mL/g DM
	2	20	Corn	Total VFA	17.7022	mM/gDM			1	6	Starch	Total VFA	18.5965	mM/gDM			1	11	100	Total VFA	6.73338	mM/g DM			1	39	100	CO2	57.7971	mL/g DM
	2	24	Corn	Total VFA	9.66104	mM/gDM			1	8	Starch	Total VFA	20.6674	mM/gDM			1	21	100	Total VFA	6.81469	mM/g DM			2	53	100	CO2	15.951	mL/g DM
	3	2	Corn	Total VFA	10.7751	mM/gDM			1	35	Starch	Total VFA	6.68704	mM/gDM			2	5	100	Total VFA	4.6512	mM/g DM			2	57	100	CO2	54.8622	mL/g DM
	3	4	Corn	Total VFA	14.3337	mM/gDM			1	40	Starch	Total VFA	18.4191	mM/gDM			2	13	100	Total VFA	8.0717	mM/g DM			2	62	100	CO2	62.4402	mL/g DM
	3	5	Corn	Total VFA	12.7941	mM/gDM			2	45	Starch	Total VFA	32.5877	mM/gDM			2	18	100	Total VFA	10.1989	mM/g DM			2	69	100	CO2	60.8166	mL/g DM
	3	11	Corn	Total VFA	11.6039	mM/gDM			2	47	Starch	Total VFA	22.8493	mM/gDM			2	20	100	Total VFA	9.92761	mM/g DM			2	76	100	CO2	57.8882	mL/g DM
	3	16	Corn	Total VFA	15.6633	mM/gDM			2	56	Starch	Total VFA	31.3452	mM/gDM			2	23	100	Total VFA	9.67394	mM/g DM			3	84	100	CO2	48.7599	mL/g DM
	3	21	Corn	Total VFA	15.1628	mM/gDM			2	67	Starch	Total VFA	24.2432	mM/gDM			3	9	100	Total VFA	5.38125	mM/g DM			3	93	100	CO2	53.4462	mL/g DM
	3	23	Corn	Total VFA	15.2819	mM/gDM			2	74	Starch	Total VFA	13.0548	mM/gDM			3	15	100	Total VFA	6.57824	mM/g DM			3	96	100	CO2	47.508	mL/g DM
	4	2	Corn	Total VFA	8.25723	mM/gDM			3	90	Starch	Total VFA	6.81847	mM/gDM			3	17	100	Total VFA	7.41532	mM/g DM			3	101	100	CO2	44.9423	mL/g DM
	4	4	Corn	Total VFA	8.76264	mM/gDM			3	94	Starch	Total VFA	3.43564	mM/gDM			3	19	100	Total VFA	8.41289	mM/g DM			3	102	100	CO2	44.4341	mL/g DM
	4	5	Corn	Total VFA	6.22108	mM/gDM			3	105	Starch	Total VFA	15.6667	mM/gDM			3	21	100	Total VFA	7.72672	mM/g DM			4	121	100	CO2	51.7935	mL/g DM
	4	11	Corn	Total VFA	10.0785	mM/gDM			3	116	Starch	Total VFA	14.664	mM/gDM			4	4	100	Total VFA	4.48909	mM/g DM			4	125	100	CO2	50.8261	mL/g DM
	4	16	Corn	Total VFA	7.20361	mM/gDM			4	127	Starch	Total VFA	14.5247	mM/gDM			4	9	100	Total VFA	6.44461	mM/g DM			4	134	100	CO2	65.7607	mL/g DM
	4	21	Corn	Total VFA	9.67582	mM/gDM			4	143	Starch	Total VFA	23.5811	mM/gDM			4	11	100	Total VFA	4.48795	mM/g DM			4	136	100	CO2	64.8714	mL/g DM
	4	23	Corn	Total VFA	2.62858	mM/gDM			4	154	Starch	Total VFA	20.5253	mM/gDM			4	18	100	Total VFA	5.45777	mM/g DM			4	153	100	CO2	55.8614	mL/g DM
	1	7	GLY	Total VFA	28.1919	mM/gDM			4	155	Starch	Total VFA	23.5064	mM/gDM			4	22	100	Total VFA	5.94167	mM/g DM			1	10	200	CO2	67.5173	mL/g DM
	1	9	GLY	Total VFA	32.9496	mM/gDM			1	5	Corn	Final pH	5.31				1	7	200	Total VFA	5.05987	mM/g DM			1	14	200	CO2	30.5935	mL/g DM
	1	14	GLY	Total VFA	36.1498	mM/gDM			1	7	Corn	Final pH	5.33				1	8	200	Total VFA	6.01077	mM/g DM			1	15	200	CO2	36.3774	mL/g DM
	1	16	GLY	Total VFA	28.6008	mM/gDM			1	12	Corn	Final pH	5.29				1	9	200	Total VFA	4.82446	mM/g DM			1	24	200	CO2	61.5716	mL/g DM
	1	17	GLY	Total VFA	27.0472	mM/gDM			1	33	Corn	Final pH	5.38				1	14	200	Total VFA	5.89443	mM/g DM			1	32	200	CO2	52.0656	mL/g DM
	1	23	GLY	Total VFA	24.8079	mM/gDM			1	36	Corn	Final pH	5.36				1	23	200	Total VFA	8.63413	mM/g DM			2	43	200	CO2	36.8417	mL/g DM
	1	24	GLY	Total VFA	26.445	mM/gDM			2	50	Corn	Final pH	5.27				2	7	200	Total VFA	9.40277	mM/g DM			2	55	200	CO2	35.1104	mL/g DM
	2	6	GLY	Total VFA	14.932	mM/gDM			2	58	Corn	Final pH	5.26				2	8	200	Total VFA	9.08845	mM/g DM			2	59	200	CO2	35.162	mL/g DM
	2	7	GLY	Total VFA	15.0316	mM/gDM			2	61	Corn	Final pH	5.21				2	11	200	Total VFA	9.65016	mM/g DM			2	60	200	CO2	33.4422	mL/g DM
	2	13	GLY	Total VFA	18.7712	mM/gDM			2	66	Corn	Final pH	5.19				2	15	200	Total VFA	9.11313	mM/g DM			2	65	200	CO2	38.684	mL/g DM
	2	15	GLY	Total VFA	17.8583	mM/gDM			2	70	Corn	Final pH	5.18				2	21	200	Total VFA	7.93955	mM/g DM			3	88	200	CO2	24.4134	mL/g DM
	2	19	GLY	Total VFA	20.4342	mM/gDM			3	81	Corn	Final pH	5.05				3	5	200	Total VFA	6.19322	mM/g DM			3	95	200	CO2	45.4619	mL/g DM
	2	21	GLY	Total VFA	19.743	mM/gDM			3	91	Corn	Final pH	5.01				3	6	200	Total VFA	6.28107	mM/g DM			3	98	200	CO2	45.252	mL/g DM
	2	23	GLY	Total VFA	5.47046	mM/gDM			3	114	Corn	Final pH	5.04				3	13	200	Total VFA	6.02638	mM/g DM			3	103	200	CO2	46.259	mL/g DM
	3	1	GLY	Total VFA	15.6764	mM/gDM			3	115	Corn	Final pH	5.05				3	14	200	Total VFA	5.99927	mM/g DM			4	129	200	CO2	45.5209	mL/g DM
	3	6	GLY	Total VFA	17.3832	mM/gDM			3	120	Corn	Final pH	5.03				3	24	200	Total VFA	8.23052	mM/g DM			4	133	200	CO2	61.2522	mL/g DM
	3	8	GLY	Total VFA	17.6649	mM/gDM			4	139	Corn	Final pH	5.24				4	2	200	Total VFA	5.35711	mM/g DM			4	137	200	CO2	59.0566	mL/g DM
	3	13	GLY	Total VFA	13.5748	mM/gDM			4	142	Corn	Final pH	5.24				4	8	200	Total VFA	5.5114	mM/g DM			4	140	200	CO2	61.3245	mL/g DM
	3	14	GLY	Total VFA	11.6132	mM/gDM			4	149	Corn	Final pH	5.26				4	13	200	Total VFA	5.23022	mM/g DM			4	158	200	CO2	63.2916	mL/g DM
	3	15	GLY	Total VFA	15.7539	mM/gDM			4	152	Corn	Final pH	5.26				4	16	200	Total VFA	5.06235	mM/g DM			1	3	300	CO2	72.3865	mL/g DM
	3	24	GLY	Total VFA	17.5616	mM/gDM			4	157	Corn	Final pH	5.23				4	20	200	Total VFA	7.67829	mM/g DM			1	13	300	CO2	68.5031	mL/g DM
	4	1	GLY	Total VFA	7.7037	mM/gDM			1	2	GLY	Final pH	5.42				1	4	300	Total VFA	4.64626	mM/g DM			1	18	300	CO2	64.5016	mL/g DM
	4	6	GLY	Total VFA	7.82137	mM/gDM			1	9	GLY	Final pH	5.35				1	13	300	Total VFA	7.25434	mM/g DM			1	26	300	CO2	58.149	mL/g DM
	4	8	GLY	Total VFA	10.2903	mM/gDM			1	27	GLY	Final pH	5.38				1	15	300	Total VFA	7.57566	mM/g DM			1	31	300	CO2	57.9753	mL/g DM
	4	13	GLY	Total VFA	10.0502	mM/gDM			1	28	GLY	Final pH	5.37				1	16	300	Total VFA	7.48962	mM/g DM			2	44	300	CO2	43.662	mL/g DM
	4	14	GLY	Total VFA	9.68543	mM/gDM			2	42	GLY	Final pH	5.79				1	22	300	Total VFA	6.90787	mM/g DM			2	54	300	CO2	37.432	mL/g DM
	4	15	GLY	Total VFA	10.1572	mM/gDM			2	63	GLY	Final pH	5.53				2	1	300	Total VFA	7.41262	mM/g DM			2	64	300	CO2	57.569	mL/g DM
	4	24	GLY	Total VFA	6.61508	mM/gDM			2	73	GLY	Final pH	5.51				2	4	300	Total VFA	1.48032	mM/g DM			2	71	300	CO2	44.7837	mL/g DM
	1	3	Starch	Total VFA	17.036	mM/gDM			2	78	GLY	Final pH	5.52				2	9	300	Total VFA	7.63863	mM/g DM			2	77	300	CO2	39.0754	mL/g DM
	1	5	Starch	Total VFA	20.5774	mM/gDM			2	79	GLY	Final pH	5.53				2	16	300	Total VFA	9.63378	mM/g DM			3	82	300	CO2	6.49689	mL/g DM
	1	8	Starch	Total VFA	23.692	mM/gDM			3	83	GLY	Final pH	5.26				2	24	300	Total VFA	9.41012	mM/g DM			3	86	300	CO2	30.4932	mL/g DM
	1	12	Starch	Total VFA	30.0164	mM/gDM			3	89	GLY	Final pH	5.18				3	3	300	Total VFA	6.52813	mM/g DM			3	106	300	CO2	37.2565	mL/g DM
	1	18	Starch	Total VFA	17.7597	mM/gDM			3	108	GLY	Final pH	5.16				3	4	300	Total VFA	6.17734	mM/g DM			3	113	300	CO2	33.1125	mL/g DM
	1	19	Starch	Total VFA	21.7521	mM/gDM			3	110	GLY	Final pH	5.26				3	8	300	Total VFA	4.93194	mM/g DM			3	118	300	CO2	35.1602	mL/g DM
	1	22	Starch	Total VFA	18.9353	mM/gDM			3	112	GLY	Final pH	5.21				3	12	300	Total VFA	3.68728	mM/g DM			4	124	300	CO2	45.8013	mL/g DM
	2	1	Starch	Total VFA	9.10826	mM/gDM			4	128	GLY	Final pH	5.27				3	22	300	Total VFA	7.59927	mM/g DM			4	131	300	CO2	33.4527	mL/g DM
	2	4	Starch	Total VFA	18.695	mM/gDM			4	144	GLY	Final pH	5.25				4	6	300	Total VFA	4.57284	mM/g DM			4	141	300	CO2	69.1358	mL/g DM
	2	5	Starch	Total VFA	12.037	mM/gDM			4	145	GLY	Final pH	5.28				4	15	300	Total VFA	5.89049	mM/g DM			4	148	300	CO2	52.9945	mL/g DM
	2	11	Starch	Total VFA	12.901	mM/gDM			4	146	GLY	Final pH	5.26				4	17	300	Total VFA	5.75768	mM/g DM			4	150	300	CO2	61.6753	mL/g DM
	2	14	Starch	Total VFA	14.477	mM/gDM			4	147	GLY	Final pH	5.24				4	19	300	Total VFA	4.39538	mM/g DM			1	17	0	Final pH	5.46
	2	16	Starch	Total VFA	15.8156	mM/gDM			1	6	Starch	Final pH	5.06				4	24	300	Total VFA	4.58707	mM/g DM			1	22	0	Final pH	5.47
	2	18	Starch	Total VFA	17.9276	mM/gDM			1	8	Starch	Final pH	5.11				1	2	0	Acetate	33.1628	mol/100 mol			1	23	0	Final pH	5.42
	3	3	Starch	Total VFA	11.9539	mM/gDM			1	35	Starch	Final pH	5.17				1	6	0	Acetate	32.5878	mol/100 mol			1	30	0	Final pH	5.47
	3	7	Starch	Total VFA	12.6489	mM/gDM			1	40	Starch	Final pH	5.17				1	17	0	Acetate	32.5259	mol/100 mol			1	37	0	Final pH	5.43
	3	12	Starch	Total VFA	11.6036	mM/gDM			2	45	Starch	Final pH	5.04				1	18	0	Acetate	32.5815	mol/100 mol			2	41	0	Final pH	5.38
	3	17	Starch	Total VFA	12.4716	mM/gDM			2	47	Starch	Final pH	5.04				1	19	0	Acetate	31.7838	mol/100 mol			2	51	0	Final pH	5.37
	3	18	Starch	Total VFA	12.6977	mM/gDM			2	56	Starch	Final pH	5.04				2	2	0	Acetate	35.0449	mol/100 mol			2	68	0	Final pH	5.26
	3	19	Starch	Total VFA	12.1004	mM/gDM			2	67	Starch	Final pH	5.02				2	3	0	Acetate	34.988	mol/100 mol			2	72	0	Final pH	5.29
	3	20	Starch	Total VFA	16.2666	mM/gDM			2	74	Starch	Final pH	4.93				2	12	0	Acetate	34.9612	mol/100 mol			2	75	0	Final pH	5.36
	4	3	Starch	Total VFA	10.0558	mM/gDM			3	90	Starch	Final pH	4.8				2	19	0	Acetate	34.625	mol/100 mol			3	97	0	Final pH	5.11
	4	7	Starch	Total VFA	8.56409	mM/gDM			3	94	Starch	Final pH	4.79				2	22	0	Acetate	34.5141	mol/100 mol			3	107	0	Final pH	5.12
	4	12	Starch	Total VFA	6.99714	mM/gDM			3	99	Starch	Final pH	4.89				3	1	0	Acetate	33.2325	mol/100 mol			3	109	0	Final pH	5.06
	4	17	Starch	Total VFA	10.2797	mM/gDM			3	105	Starch	Final pH	4.83				3	10	0	Acetate	32.9488	mol/100 mol			3	111	0	Final pH	5.09
	4	18	Starch	Total VFA	9.6746	mM/gDM			3	116	Starch	Final pH	4.84				3	11	0	Acetate	33.0472	mol/100 mol			3	119	0	Final pH	5.1
	4	19	Starch	Total VFA	7.86548	mM/gDM			4	127	Starch	Final pH	5.04				3	18	0	Acetate	33.1284	mol/100 mol			4	122	0	Final pH	5.38
	4	20	Starch	Total VFA	8.06986	mM/gDM			4	143	Starch	Final pH	5.07				3	20	0	Acetate	32.8988	mol/100 mol			4	123	0	Final pH	5.37
	1	2	Corn	Acetate	34.3	mol/100 mol			4	154	Starch	Final pH	5.04				4	1	0	Acetate	36.7582	mol/100 mol			4	126	0	Final pH	5.35
	1	4	Corn	Acetate	33.7485	mol/100 mol			4	155	Starch	Final pH	5.05				4	3	0	Acetate	36.7116	mol/100 mol			4	132	0	Final pH	5.31
	1	10	Corn	Acetate	33.6732	mol/100 mol			1	5	Corn	Acetate	34.8562	mol/100 mol			4	10	0	Acetate	36.8907	mol/100 mol			4	138	0	Final pH	5.28
	1	11	Corn	Acetate	33.7959	mol/100 mol			1	7	Corn	Acetate	34.2526	mol/100 mol			4	12	0	Acetate	35.0702	mol/100 mol			1	1	100	Final pH	5.49
	1	15	Corn	Acetate	33.197	mol/100 mol			1	12	Corn	Acetate	34.8518	mol/100 mol			4	23	0	Acetate	36.0892	mol/100 mol			1	25	100	Final pH	5.48
	1	20	Corn	Acetate	32.9351	mol/100 mol			1	33	Corn	Acetate	34.2023	mol/100 mol			1	1	100	Acetate	32.3816	mol/100 mol			1	29	100	Final pH	5.45
	1	21	Corn	Acetate	33.8274	mol/100 mol			1	36	Corn	Acetate	33.7772	mol/100 mol			1	3	100	Acetate	31.7822	mol/100 mol			1	34	100	Final pH	5.44
	2	2	Corn	Acetate	36.0137	mol/100 mol			2	50	Corn	Acetate	29.8534	mol/100 mol			1	5	100	Acetate	32.4414	mol/100 mol			1	39	100	Final pH	5.45
	2	3	Corn	Acetate	35.9326	mol/100 mol			2	58	Corn	Acetate	30.2521	mol/100 mol			1	11	100	Acetate	32.1087	mol/100 mol			2	53	100	Final pH	5.42
	2	8	Corn	Acetate	35.6628	mol/100 mol			2	61	Corn	Acetate	30.4853	mol/100 mol			1	21	100	Acetate	32.5988	mol/100 mol			2	57	100	Final pH	5.37
	2	10	Corn	Acetate	35.9055	mol/100 mol			2	66	Corn	Acetate	31.277	mol/100 mol			2	5	100	Acetate	35.5889	mol/100 mol			2	62	100	Final pH	5.35
	2	17	Corn	Acetate	36.2483	mol/100 mol			2	70	Corn	Acetate	30.8258	mol/100 mol			2	13	100	Acetate	35.2881	mol/100 mol			2	69	100	Final pH	5.37
	2	20	Corn	Acetate	35.621	mol/100 mol			3	81	Corn	Acetate	29.6754	mol/100 mol			2	18	100	Acetate	33.8913	mol/100 mol			2	76	100	Final pH	5.28
	2	24	Corn	Acetate	36.3082	mol/100 mol			3	91	Corn	Acetate	27.5939	mol/100 mol			2	20	100	Acetate	33.5874	mol/100 mol			3	84	100	Final pH	5.09
	3	2	Corn	Acetate	37.4399	mol/100 mol			3	114	Corn	Acetate	26.6693	mol/100 mol			2	23	100	Acetate	33.4637	mol/100 mol			3	93	100	Final pH	5.15
	3	4	Corn	Acetate	36.4548	mol/100 mol			3	115	Corn	Acetate	28.3303	mol/100 mol			3	9	100	Acetate	32.2402	mol/100 mol			3	96	100	Final pH	5.13
	3	5	Corn	Acetate	37.091	mol/100 mol			3	120	Corn	Acetate	25.4712	mol/100 mol			3	15	100	Acetate	32.138	mol/100 mol			3	101	100	Final pH	5.09
	3	11	Corn	Acetate	36.3663	mol/100 mol			4	139	Corn	Acetate	30.6748	mol/100 mol			3	17	100	Acetate	31.9382	mol/100 mol			3	102	100	Final pH	5.13
	3	16	Corn	Acetate	37.8948	mol/100 mol			4	142	Corn	Acetate	30.1653	mol/100 mol			3	19	100	Acetate	31.6499	mol/100 mol			4	121	100	Final pH	5.39
	3	21	Corn	Acetate	37.7323	mol/100 mol			4	149	Corn	Acetate	30.3076	mol/100 mol			3	21	100	Acetate	32.0478	mol/100 mol			4	125	100	Final pH	5.35
	3	23	Corn	Acetate	38.2706	mol/100 mol			4	152	Corn	Acetate	30.3708	mol/100 mol			4	4	100	Acetate	36.3687	mol/100 mol			4	134	100	Final pH	5.35
	4	2	Corn	Acetate	36.434	mol/100 mol			4	157	Corn	Acetate	30.4841	mol/100 mol			4	9	100	Acetate	35.5465	mol/100 mol			4	136	100	Final pH	5.36
	4	4	Corn	Acetate	36.2189	mol/100 mol			1	2	GLY	Acetate	19.9008	mol/100 mol			4	11	100	Acetate	35.6857	mol/100 mol			4	153	100	Final pH	5.32
	4	5	Corn	Acetate	36.2185	mol/100 mol			1	9	GLY	Acetate	19.4461	mol/100 mol			4	18	100	Acetate	35.2285	mol/100 mol			1	10	200	Final pH	5.38
	4	11	Corn	Acetate	36.0508	mol/100 mol			1	27	GLY	Acetate	19.5589	mol/100 mol			4	22	100	Acetate	34.6811	mol/100 mol			1	14	200	Final pH	5.44
	4	16	Corn	Acetate	35.9349	mol/100 mol			1	28	GLY	Acetate	18.9164	mol/100 mol			1	7	200	Acetate	31.1667	mol/100 mol			1	15	200	Final pH	5.5
	4	21	Corn	Acetate	35.1842	mol/100 mol			2	42	GLY	Acetate	15.8975	mol/100 mol			1	8	200	Acetate	31.2669	mol/100 mol			1	24	200	Final pH	5.47
	4	23	Corn	Acetate	38.3037	mol/100 mol			2	63	GLY	Acetate	14.4938	mol/100 mol			1	9	200	Acetate	31.3295	mol/100 mol			1	32	200	Final pH	5.45
	1	7	GLY	Acetate	24.2238	mol/100 mol			2	73	GLY	Acetate	15.1785	mol/100 mol			1	14	200	Acetate	30.995	mol/100 mol			2	43	200	Final pH	5.44
	1	9	GLY	Acetate	23.739	mol/100 mol			2	78	GLY	Acetate	14.2925	mol/100 mol			1	23	200	Acetate	30.7971	mol/100 mol			2	55	200	Final pH	5.46
	1	14	GLY	Acetate	37.398	mol/100 mol			2	79	GLY	Acetate	13.9048	mol/100 mol			2	7	200	Acetate	33.4072	mol/100 mol			2	59	200	Final pH	5.45
	1	16	GLY	Acetate	24.1514	mol/100 mol			3	83	GLY	Acetate	20.4653	mol/100 mol			2	8	200	Acetate	33.5023	mol/100 mol			2	60	200	Final pH	5.43
	1	17	GLY	Acetate	24.0636	mol/100 mol			3	89	GLY	Acetate	19.5254	mol/100 mol			2	11	200	Acetate	33.546	mol/100 mol			2	65	200	Final pH	5.34
	1	23	GLY	Acetate	23.9759	mol/100 mol			3	108	GLY	Acetate	20.9651	mol/100 mol			2	15	200	Acetate	33.4762	mol/100 mol			3	88	200	Final pH	5.11
	1	24	GLY	Acetate	23.7613	mol/100 mol			3	110	GLY	Acetate	20.0255	mol/100 mol			2	21	200	Acetate	33.5315	mol/100 mol			3	95	200	Final pH	5.14
	2	6	GLY	Acetate	23.3415	mol/100 mol			3	112	GLY	Acetate	20.3052	mol/100 mol			3	5	200	Acetate	31.1491	mol/100 mol			3	98	200	Final pH	5.16
	2	7	GLY	Acetate	23.5471	mol/100 mol			4	128	GLY	Acetate	18.7141	mol/100 mol			3	6	200	Acetate	31.5563	mol/100 mol			3	100	200	Final pH	5.15
	2	13	GLY	Acetate	23.3759	mol/100 mol			4	144	GLY	Acetate	18.9886	mol/100 mol			3	13	200	Acetate	31.0385	mol/100 mol			3	103	200	Final pH	5.13
	2	15	GLY	Acetate	22.6508	mol/100 mol			4	145	GLY	Acetate	19.2015	mol/100 mol			3	14	200	Acetate	31.1776	mol/100 mol			4	129	200	Final pH	5.33
	2	19	GLY	Acetate	22.9898	mol/100 mol			4	146	GLY	Acetate	18.901	mol/100 mol			3	24	200	Acetate	31.4569	mol/100 mol			4	133	200	Final pH	5.35
	2	21	GLY	Acetate	23.2094	mol/100 mol			4	147	GLY	Acetate	17.522	mol/100 mol			4	2	200	Acetate	35.3029	mol/100 mol			4	137	200	Final pH	5.36
	2	23	GLY	Acetate	23.4776	mol/100 mol			1	6	Starch	Acetate	36.1208	mol/100 mol			4	8	200	Acetate	34.4238	mol/100 mol			4	140	200	Final pH	5.34
	3	1	GLY	Acetate	24.394	mol/100 mol			1	8	Starch	Acetate	36.5476	mol/100 mol			4	13	200	Acetate	34.1914	mol/100 mol			4	158	200	Final pH	5.35
	3	6	GLY	Acetate	24.497	mol/100 mol			1	35	Starch	Acetate	36.9547	mol/100 mol			4	16	200	Acetate	33.7571	mol/100 mol			1	3	300	Final pH	5.51
	3	8	GLY	Acetate	23.6167	mol/100 mol			1	40	Starch	Acetate	36.2737	mol/100 mol			4	20	200	Acetate	33.8575	mol/100 mol			1	13	300	Final pH	5.53
	3	13	GLY	Acetate	24.7161	mol/100 mol			2	45	Starch	Acetate	26.7883	mol/100 mol			1	4	300	Acetate	31.0108	mol/100 mol			1	18	300	Final pH	5.46
	3	14	GLY	Acetate	24.2972	mol/100 mol			2	47	Starch	Acetate	34.4945	mol/100 mol			1	13	300	Acetate	30.2028	mol/100 mol			1	26	300	Final pH	5.51
	3	15	GLY	Acetate	24.0888	mol/100 mol			2	56	Starch	Acetate	34.2261	mol/100 mol			1	15	300	Acetate	30.3279	mol/100 mol			1	31	300	Final pH	5.48
	3	24	GLY	Acetate	24.5078	mol/100 mol			2	67	Starch	Acetate	31.6244	mol/100 mol			1	16	300	Acetate	29.9421	mol/100 mol			2	44	300	Final pH	5.51
	4	1	GLY	Acetate	23.6826	mol/100 mol			2	74	Starch	Acetate	34.2926	mol/100 mol			1	22	300	Acetate	30.4293	mol/100 mol			2	54	300	Final pH	5.49
	4	6	GLY	Acetate	24.6394	mol/100 mol			3	90	Starch	Acetate	38.262	mol/100 mol			2	1	300	Acetate	32.8206	mol/100 mol			2	64	300	Final pH	5.44
	4	8	GLY	Acetate	24.0426	mol/100 mol			3	94	Starch	Acetate	38.6998	mol/100 mol			2	4	300	Acetate	31.7453	mol/100 mol			2	71	300	Final pH	5.43
	4	13	GLY	Acetate	23.8161	mol/100 mol			3	99	Starch	Acetate	35.9679	mol/100 mol			2	9	300	Acetate	33.3653	mol/100 mol			2	77	300	Final pH	5.43
	4	14	GLY	Acetate	23.8687	mol/100 mol			3	105	Starch	Acetate	38.0631	mol/100 mol			2	16	300	Acetate	32.4825	mol/100 mol			3	82	300	Final pH	5.15
	4	15	GLY	Acetate	23.7058	mol/100 mol			3	116	Starch	Acetate	37.3677	mol/100 mol			2	24	300	Acetate	32.2559	mol/100 mol			3	86	300	Final pH	5.18
	4	24	GLY	Acetate	35.8919	mol/100 mol			4	127	Starch	Acetate	33.9003	mol/100 mol			3	3	300	Acetate	30.7197	mol/100 mol			3	106	300	Final pH	5.16
	1	3	Starch	Acetate	34.5525	mol/100 mol			4	143	Starch	Acetate	33.8901	mol/100 mol			3	4	300	Acetate	31.0318	mol/100 mol			3	113	300	Final pH	5.16
	1	5	Starch	Acetate	34.3714	mol/100 mol			4	154	Starch	Acetate	33.7122	mol/100 mol			3	8	300	Acetate	30.9073	mol/100 mol			3	118	300	Final pH	5.13
	1	8	Starch	Acetate	34.4211	mol/100 mol			4	155	Starch	Acetate	33.8276	mol/100 mol			3	12	300	Acetate	30.9388	mol/100 mol			4	124	300	Final pH	5.4
	1	12	Starch	Acetate	34.5194	mol/100 mol			1	5	Corn	Propionate	20.9711	mol/100 mol			3	22	300	Acetate	30.5861	mol/100 mol			4	131	300	Final pH	5.44
	1	18	Starch	Acetate	34.2697	mol/100 mol			1	7	Corn	Propionate	21.1781	mol/100 mol			4	6	300	Acetate	32.7587	mol/100 mol			4	141	300	Final pH	5.37
	1	19	Starch	Acetate	34.3074	mol/100 mol			1	12	Corn	Propionate	22.9206	mol/100 mol			4	15	300	Acetate	33.5421	mol/100 mol			4	148	300	Final pH	5.33
	1	22	Starch	Acetate	34.2577	mol/100 mol			1	33	Corn	Propionate	18.7042	mol/100 mol			4	17	300	Acetate	33.0216	mol/100 mol			4	150	300	Final pH	5.36
	2	1	Starch	Acetate	35.8285	mol/100 mol			1	36	Corn	Propionate	20.4201	mol/100 mol			4	19	300	Acetate	32.6104	mol/100 mol			1	17	0	Total VFA	23.5944	mM/g DM
	2	4	Starch	Acetate	36.6153	mol/100 mol			2	50	Corn	Propionate	31.2525	mol/100 mol			4	24	300	Acetate	32.943	mol/100 mol			1	22	0	Total VFA	24.2038	mM/g DM
	2	5	Starch	Acetate	35.7714	mol/100 mol			2	58	Corn	Propionate	30.5431	mol/100 mol			1	2	0	Propionate	25.138	mol/100 mol			1	23	0	Total VFA	22.5445	mM/g DM
	2	11	Starch	Acetate	36.756	mol/100 mol			2	61	Corn	Propionate	29.9725	mol/100 mol			1	6	0	Propionate	23.5171	mol/100 mol			1	30	0	Total VFA	11.4913	mM/g DM
	2	14	Starch	Acetate	36.2075	mol/100 mol			2	66	Corn	Propionate	29.3876	mol/100 mol			1	17	0	Propionate	24.4493	mol/100 mol			1	37	0	Total VFA	5.32248	mM/g DM
	2	16	Starch	Acetate	36.3487	mol/100 mol			2	70	Corn	Propionate	29.6051	mol/100 mol			1	18	0	Propionate	25.177	mol/100 mol			2	41	0	Total VFA	19.3591	mM/g DM
	2	18	Starch	Acetate	36.3777	mol/100 mol			3	81	Corn	Propionate	29.5448	mol/100 mol			1	19	0	Propionate	24.392	mol/100 mol			2	51	0	Total VFA	7.35391	mM/g DM
	3	3	Starch	Acetate	35.1248	mol/100 mol			3	91	Corn	Propionate	28.2612	mol/100 mol			2	2	0	Propionate	27.9207	mol/100 mol			2	68	0	Total VFA	27.9566	mM/g DM
	3	7	Starch	Acetate	34.8783	mol/100 mol			3	114	Corn	Propionate	30.8766	mol/100 mol			2	3	0	Propionate	27.2395	mol/100 mol			2	72	0	Total VFA	27.6778	mM/g DM
	3	12	Starch	Acetate	34.1737	mol/100 mol			3	115	Corn	Propionate	30.9663	mol/100 mol			2	12	0	Propionate	27.0402	mol/100 mol			2	75	0	Total VFA	26.1045	mM/g DM
	3	17	Starch	Acetate	35.9893	mol/100 mol			3	120	Corn	Propionate	29.8908	mol/100 mol			2	19	0	Propionate	28.1493	mol/100 mol			3	97	0	Total VFA	17.5469	mM/g DM
	3	18	Starch	Acetate	33.8484	mol/100 mol			4	139	Corn	Propionate	29.077	mol/100 mol			2	22	0	Propionate	27.5065	mol/100 mol			3	107	0	Total VFA	22.8395	mM/g DM
	3	19	Starch	Acetate	35.0691	mol/100 mol			4	142	Corn	Propionate	29.4158	mol/100 mol			3	1	0	Propionate	27.9921	mol/100 mol			3	109	0	Total VFA	27.119	mM/g DM
	3	20	Starch	Acetate	35.3938	mol/100 mol			4	149	Corn	Propionate	28.4812	mol/100 mol			3	10	0	Propionate	27.7934	mol/100 mol			3	111	0	Total VFA	14.3879	mM/g DM
	4	3	Starch	Acetate	35.2963	mol/100 mol			4	152	Corn	Propionate	28.3931	mol/100 mol			3	11	0	Propionate	28.5239	mol/100 mol			3	119	0	Total VFA	14.0814	mM/g DM
	4	7	Starch	Acetate	35.8849	mol/100 mol			4	157	Corn	Propionate	29.8394	mol/100 mol			3	18	0	Propionate	27.3209	mol/100 mol			4	122	0	Total VFA	23.9785	mM/g DM
	4	12	Starch	Acetate	35.4485	mol/100 mol			1	2	GLY	Propionate	28.8062	mol/100 mol			3	20	0	Propionate	26.986	mol/100 mol			4	123	0	Total VFA	25.0026	mM/g DM
	4	17	Starch	Acetate	34.198	mol/100 mol			1	9	GLY	Propionate	28.2193	mol/100 mol			4	1	0	Propionate	24.5562	mol/100 mol			4	126	0	Total VFA	20.4871	mM/g DM
	4	18	Starch	Acetate	35.2707	mol/100 mol			1	27	GLY	Propionate	29.0588	mol/100 mol			4	3	0	Propionate	23.7099	mol/100 mol			4	132	0	Total VFA	27.1694	mM/g DM
	4	19	Starch	Acetate	35.5227	mol/100 mol			1	28	GLY	Propionate	29.134	mol/100 mol			4	10	0	Propionate	23.1919	mol/100 mol			4	138	0	Total VFA	27.212	mM/g DM
	4	20	Starch	Acetate	35.4673	mol/100 mol			2	42	GLY	Propionate	21.0842	mol/100 mol			4	12	0	Propionate	24.5912	mol/100 mol			1	1	100	Total VFA	23.2128	mM/g DM
	1	2	Corn	Propionate	27.6208	mol/100 mol			2	63	GLY	Propionate	19.9861	mol/100 mol			4	23	0	Propionate	23.4008	mol/100 mol			1	25	100	Total VFA	23.3105	mM/g DM
	1	4	Corn	Propionate	26.5046	mol/100 mol			2	73	GLY	Propionate	20.2507	mol/100 mol			1	1	100	Propionate	26.5246	mol/100 mol			1	29	100	Total VFA	15.2425	mM/g DM
	1	10	Corn	Propionate	27.2856	mol/100 mol			2	78	GLY	Propionate	19.609	mol/100 mol			1	3	100	Propionate	24.9381	mol/100 mol			1	34	100	Total VFA	-2.19983	mM/g DM
	1	11	Corn	Propionate	26.9269	mol/100 mol			2	79	GLY	Propionate	19.4467	mol/100 mol			1	5	100	Propionate	25.9614	mol/100 mol			1	39	100	Total VFA	21.8232	mM/g DM
	1	15	Corn	Propionate	26.7809	mol/100 mol			3	83	GLY	Propionate	30.0809	mol/100 mol			1	11	100	Propionate	26.3184	mol/100 mol			2	53	100	Total VFA	10.1598	mM/g DM
	1	20	Corn	Propionate	26.7315	mol/100 mol			3	89	GLY	Propionate	30.1708	mol/100 mol			1	21	100	Propionate	27.0166	mol/100 mol			2	57	100	Total VFA	5.41864	mM/g DM
	1	21	Corn	Propionate	26.8714	mol/100 mol			3	108	GLY	Propionate	32.2382	mol/100 mol			2	5	100	Propionate	31.1623	mol/100 mol			2	62	100	Total VFA	24.7397	mM/g DM
	2	2	Corn	Propionate	24.572	mol/100 mol			3	110	GLY	Propionate	32.0936	mol/100 mol			2	13	100	Propionate	30.268	mol/100 mol			2	69	100	Total VFA	30.1431	mM/g DM
	2	3	Corn	Propionate	24.2259	mol/100 mol			3	112	GLY	Propionate	32.5416	mol/100 mol			2	18	100	Propionate	27.8428	mol/100 mol			2	76	100	Total VFA	38.2941	mM/g DM
	2	8	Corn	Propionate	23.1814	mol/100 mol			4	128	GLY	Propionate	31.7523	mol/100 mol			2	20	100	Propionate	27.6933	mol/100 mol			3	84	100	Total VFA	15.4528	mM/g DM
	2	10	Corn	Propionate	24.5387	mol/100 mol			4	144	GLY	Propionate	33.273	mol/100 mol			2	23	100	Propionate	28.113	mol/100 mol			3	93	100	Total VFA	21.1533	mM/g DM
	2	17	Corn	Propionate	25.5342	mol/100 mol			4	145	GLY	Propionate	32.85	mol/100 mol			3	9	100	Propionate	28.5083	mol/100 mol			3	96	100	Total VFA	12.8448	mM/g DM
	2	20	Corn	Propionate	23.1487	mol/100 mol			4	146	GLY	Propionate	33.6018	mol/100 mol			3	15	100	Propionate	27.9032	mol/100 mol			3	101	100	Total VFA	-2.94341	mM/g DM
	2	24	Corn	Propionate	23.3263	mol/100 mol			4	147	GLY	Propionate	34.0032	mol/100 mol			3	17	100	Propionate	28.3117	mol/100 mol			3	102	100	Total VFA	13.2694	mM/g DM
	3	2	Corn	Propionate	24.2262	mol/100 mol			1	6	Starch	Propionate	23.1303	mol/100 mol			3	19	100	Propionate	27.3242	mol/100 mol			4	121	100	Total VFA	21.4556	mM/g DM
	3	4	Corn	Propionate	22.1214	mol/100 mol			1	8	Starch	Propionate	23.8284	mol/100 mol			3	21	100	Propionate	27.5665	mol/100 mol			4	125	100	Total VFA	26.2458	mM/g DM
	3	5	Corn	Propionate	23.9503	mol/100 mol			1	35	Starch	Propionate	23.3874	mol/100 mol			4	4	100	Propionate	25.4571	mol/100 mol			4	134	100	Total VFA	25.3789	mM/g DM
	3	11	Corn	Propionate	22.2155	mol/100 mol			1	40	Starch	Propionate	23.8463	mol/100 mol			4	9	100	Propionate	24.2616	mol/100 mol			4	136	100	Total VFA	20.0436	mM/g DM
	3	16	Corn	Propionate	24.7999	mol/100 mol			2	45	Starch	Propionate	35.0649	mol/100 mol			4	11	100	Propionate	23.7678	mol/100 mol			4	153	100	Total VFA	25.968	mM/g DM
	3	21	Corn	Propionate	24.1497	mol/100 mol			2	47	Starch	Propionate	30.1498	mol/100 mol			4	18	100	Propionate	24.1371	mol/100 mol			1	10	200	Total VFA	26.2013	mM/g DM
	3	23	Corn	Propionate	25.1724	mol/100 mol			2	56	Starch	Propionate	29.7107	mol/100 mol			4	22	100	Propionate	24.162	mol/100 mol			1	14	200	Total VFA	25.3519	mM/g DM
	4	2	Corn	Propionate	24.6453	mol/100 mol			2	67	Starch	Propionate	30.9755	mol/100 mol			1	7	200	Propionate	27.42	mol/100 mol			1	15	200	Total VFA	24.2843	mM/g DM
	4	4	Corn	Propionate	24.6822	mol/100 mol			2	74	Starch	Propionate	29.406	mol/100 mol			1	8	200	Propionate	26.0117	mol/100 mol			1	24	200	Total VFA	25.0689	mM/g DM
	4	5	Corn	Propionate	22.7561	mol/100 mol			3	90	Starch	Propionate	30.9837	mol/100 mol			1	9	200	Propionate	27.4712	mol/100 mol			1	32	200	Total VFA	23.2902	mM/g DM
	4	11	Corn	Propionate	24.4602	mol/100 mol			3	94	Starch	Propionate	30.1313	mol/100 mol			1	14	200	Propionate	26.4154	mol/100 mol			2	43	200	Total VFA	34.8133	mM/g DM
	4	16	Corn	Propionate	22.5802	mol/100 mol			3	99	Starch	Propionate	32.4202	mol/100 mol			1	23	200	Propionate	26.26	mol/100 mol			2	55	200	Total VFA	7.98611	mM/g DM
	4	21	Corn	Propionate	29.9234	mol/100 mol			3	105	Starch	Propionate	31.4381	mol/100 mol			2	7	200	Propionate	28.4851	mol/100 mol			2	59	200	Total VFA	28.2098	mM/g DM
	4	23	Corn	Propionate	20.4507	mol/100 mol			3	116	Starch	Propionate	31.1812	mol/100 mol			2	8	200	Propionate	28.225	mol/100 mol			2	60	200	Total VFA	19.4129	mM/g DM
	1	7	GLY	Propionate	33.1779	mol/100 mol			4	127	Starch	Propionate	32.0697	mol/100 mol			2	11	200	Propionate	28.8507	mol/100 mol			2	65	200	Total VFA	34.7859	mM/g DM
	1	9	GLY	Propionate	32.7466	mol/100 mol			4	143	Starch	Propionate	30.1709	mol/100 mol			2	15	200	Propionate	29.6997	mol/100 mol			3	88	200	Total VFA	18.2486	mM/g DM
	1	14	GLY	Propionate	20.5811	mol/100 mol			4	154	Starch	Propionate	30.6536	mol/100 mol			2	21	200	Propionate	29.3461	mol/100 mol			3	95	200	Total VFA	12.7791	mM/g DM
	1	16	GLY	Propionate	33.4255	mol/100 mol			4	155	Starch	Propionate	30.29	mol/100 mol			3	5	200	Propionate	29.3381	mol/100 mol			3	98	200	Total VFA	-17.1195	mM/g DM
	1	17	GLY	Propionate	34.5623	mol/100 mol			1	5	Corn	Butyrate	30.2655	mol/100 mol			3	6	200	Propionate	28.3112	mol/100 mol			3	100	200	Total VFA	15.974	mM/g DM
	1	23	GLY	Propionate	36.0315	mol/100 mol			1	7	Corn	Butyrate	30.7847	mol/100 mol			3	13	200	Propionate	28.0818	mol/100 mol			3	103	200	Total VFA	9.06643	mM/g DM
	1	24	GLY	Propionate	33.6592	mol/100 mol			1	12	Corn	Butyrate	29.2075	mol/100 mol			3	14	200	Propionate	28.3737	mol/100 mol			4	129	200	Total VFA	26.146	mM/g DM
	2	6	GLY	Propionate	26.6601	mol/100 mol			1	33	Corn	Butyrate	31.7834	mol/100 mol			3	24	200	Propionate	27.5295	mol/100 mol			4	133	200	Total VFA	23.6739	mM/g DM
	2	7	GLY	Propionate	25.8394	mol/100 mol			1	36	Corn	Butyrate	31.0642	mol/100 mol			4	2	200	Propionate	26.2993	mol/100 mol			4	137	200	Total VFA	28.9143	mM/g DM
	2	13	GLY	Propionate	26.3968	mol/100 mol			2	50	Corn	Butyrate	26.2992	mol/100 mol			4	8	200	Propionate	26.0713	mol/100 mol			4	140	200	Total VFA	14.5884	mM/g DM
	2	15	GLY	Propionate	26.8604	mol/100 mol			2	58	Corn	Butyrate	26.5409	mol/100 mol			4	13	200	Propionate	24.4247	mol/100 mol			4	158	200	Total VFA	28.2104	mM/g DM
	2	19	GLY	Propionate	26.5297	mol/100 mol			2	61	Corn	Butyrate	26.8728	mol/100 mol			4	16	200	Propionate	24.7489	mol/100 mol			1	3	300	Total VFA	26.104	mM/g DM
	2	21	GLY	Propionate	25.9077	mol/100 mol			2	66	Corn	Butyrate	26.6826	mol/100 mol			4	20	200	Propionate	24.8562	mol/100 mol			1	13	300	Total VFA	26.8175	mM/g DM
	2	23	GLY	Propionate	25.3047	mol/100 mol			2	70	Corn	Butyrate	27.0392	mol/100 mol			1	4	300	Propionate	26.5123	mol/100 mol			1	18	300	Total VFA	26.1138	mM/g DM
	3	1	GLY	Propionate	29.2905	mol/100 mol			3	81	Corn	Butyrate	29.9728	mol/100 mol			1	13	300	Propionate	27.4946	mol/100 mol			1	26	300	Total VFA	25.7258	mM/g DM
	3	6	GLY	Propionate	27.0107	mol/100 mol			3	91	Corn	Butyrate	32.7688	mol/100 mol			1	15	300	Propionate	27.1159	mol/100 mol			1	31	300	Total VFA	21.124	mM/g DM
	3	8	GLY	Propionate	24.7637	mol/100 mol			3	114	Corn	Butyrate	31.256	mol/100 mol			1	16	300	Propionate	26.3184	mol/100 mol			2	44	300	Total VFA	30.8566	mM/g DM
	3	13	GLY	Propionate	29.5542	mol/100 mol			3	115	Corn	Butyrate	29.7013	mol/100 mol			1	22	300	Propionate	27.4785	mol/100 mol			2	54	300	Total VFA	14.8947	mM/g DM
	3	14	GLY	Propionate	33.7068	mol/100 mol			3	120	Corn	Butyrate	33.7654	mol/100 mol			2	1	300	Propionate	30.6955	mol/100 mol			2	64	300	Total VFA	25.4063	mM/g DM
	3	15	GLY	Propionate	28.2257	mol/100 mol			4	139	Corn	Butyrate	27.7186	mol/100 mol			2	4	300	Propionate	30.0356	mol/100 mol			2	71	300	Total VFA	29.432	mM/g DM
	3	24	GLY	Propionate	25.5456	mol/100 mol			4	142	Corn	Butyrate	27.0773	mol/100 mol			2	9	300	Propionate	32.282	mol/100 mol			2	77	300	Total VFA	18.3023	mM/g DM
	4	1	GLY	Propionate	37.1533	mol/100 mol			4	149	Corn	Butyrate	28.1922	mol/100 mol			2	16	300	Propionate	29.6233	mol/100 mol			3	82	300	Total VFA	4.81621	mM/g DM
	4	6	GLY	Propionate	34.3167	mol/100 mol			4	152	Corn	Butyrate	27.6165	mol/100 mol			2	24	300	Propionate	29.2935	mol/100 mol			3	86	300	Total VFA	16.6669	mM/g DM
	4	8	GLY	Propionate	34.9123	mol/100 mol			4	157	Corn	Butyrate	26.7553	mol/100 mol			3	3	300	Propionate	29.371	mol/100 mol			3	106	300	Total VFA	24.3826	mM/g DM
	4	13	GLY	Propionate	34.7514	mol/100 mol			1	2	GLY	Butyrate	37.5872	mol/100 mol			3	4	300	Propionate	29.4683	mol/100 mol			3	113	300	Total VFA	14.0314	mM/g DM
	4	14	GLY	Propionate	35.6625	mol/100 mol			1	9	GLY	Butyrate	38.6356	mol/100 mol			3	8	300	Propionate	31.3265	mol/100 mol			3	118	300	Total VFA	13.3515	mM/g DM
	4	15	GLY	Propionate	35.0201	mol/100 mol			1	27	GLY	Butyrate	37.8834	mol/100 mol			3	12	300	Propionate	31.1105	mol/100 mol			4	124	300	Total VFA	24.59	mM/g DM
	4	24	GLY	Propionate	22.3286	mol/100 mol			1	28	GLY	Butyrate	38.5796	mol/100 mol			3	22	300	Propionate	28.2804	mol/100 mol			4	131	300	Total VFA	25.7766	mM/g DM
	1	3	Starch	Propionate	32.9527	mol/100 mol			2	42	GLY	Butyrate	46.8598	mol/100 mol			4	6	300	Propionate	27.386	mol/100 mol			4	141	300	Total VFA	29.7353	mM/g DM
	1	5	Starch	Propionate	33.867	mol/100 mol			2	63	GLY	Butyrate	48.8157	mol/100 mol			4	15	300	Propionate	25.3929	mol/100 mol			4	148	300	Total VFA	25.1825	mM/g DM
	1	8	Starch	Propionate	33.0572	mol/100 mol			2	73	GLY	Butyrate	48.1736	mol/100 mol			4	17	300	Propionate	25.1115	mol/100 mol			4	150	300	Total VFA	25.38	mM/g DM
	1	12	Starch	Propionate	33.1689	mol/100 mol			2	78	GLY	Butyrate	49.4135	mol/100 mol			4	19	300	Propionate	25.2849	mol/100 mol			1	17	0	Acetate	36.1105	mol/100 mol
	1	18	Starch	Propionate	34.1367	mol/100 mol			2	79	GLY	Butyrate	49.6695	mol/100 mol			4	24	300	Propionate	24.8142	mol/100 mol			1	22	0	Acetate	36.2687	mol/100 mol
	1	19	Starch	Propionate	34.7495	mol/100 mol			3	83	GLY	Butyrate	36.9337	mol/100 mol			1	2	0	Butyrate	26.9373	mol/100 mol			1	23	0	Acetate	36.6283	mol/100 mol
	1	22	Starch	Propionate	34.514	mol/100 mol			3	89	GLY	Butyrate	38.1926	mol/100 mol			1	6	0	Butyrate	27.8665	mol/100 mol			1	30	0	Acetate	36.8448	mol/100 mol
	2	1	Starch	Propionate	31.8949	mol/100 mol			3	108	GLY	Butyrate	35.0121	mol/100 mol			1	17	0	Butyrate	27.4415	mol/100 mol			1	37	0	Acetate	35.502	mol/100 mol
	2	4	Starch	Propionate	32.2429	mol/100 mol			3	110	GLY	Butyrate	36.0063	mol/100 mol			1	18	0	Butyrate	27.2138	mol/100 mol			2	41	0	Acetate	33.1499	mol/100 mol
	2	5	Starch	Propionate	32.1907	mol/100 mol			3	112	GLY	Butyrate	35.2857	mol/100 mol			1	19	0	Butyrate	28.2394	mol/100 mol			2	51	0	Acetate	31.3449	mol/100 mol
	2	11	Starch	Propionate	32.1847	mol/100 mol			4	128	GLY	Butyrate	36.4689	mol/100 mol			2	2	0	Butyrate	21.2175	mol/100 mol			2	68	0	Acetate	32.6261	mol/100 mol
	2	14	Starch	Propionate	32.044	mol/100 mol			4	144	GLY	Butyrate	34.4014	mol/100 mol			2	3	0	Butyrate	21.746	mol/100 mol			2	72	0	Acetate	31.7338	mol/100 mol
	2	16	Starch	Propionate	32.25	mol/100 mol			4	145	GLY	Butyrate	34.5838	mol/100 mol			2	12	0	Butyrate	21.8136	mol/100 mol			2	75	0	Acetate	32.8151	mol/100 mol
	2	18	Starch	Propionate	31.0591	mol/100 mol			4	146	GLY	Butyrate	34.4146	mol/100 mol			2	19	0	Butyrate	21.0692	mol/100 mol			3	97	0	Acetate	29.0547	mol/100 mol
	3	3	Starch	Propionate	21.2709	mol/100 mol			4	147	GLY	Butyrate	35.6348	mol/100 mol			2	22	0	Butyrate	21.716	mol/100 mol			3	107	0	Acetate	27.7167	mol/100 mol
	3	7	Starch	Propionate	22.3305	mol/100 mol			1	6	Starch	Butyrate	28.8613	mol/100 mol			3	1	0	Butyrate	21.2759	mol/100 mol			3	109	0	Acetate	28.275	mol/100 mol
	3	12	Starch	Propionate	22.5442	mol/100 mol			1	8	Starch	Butyrate	27.4168	mol/100 mol			3	10	0	Butyrate	21.3025	mol/100 mol			3	111	0	Acetate	26.9268	mol/100 mol
	3	17	Starch	Propionate	23.9611	mol/100 mol			1	35	Starch	Butyrate	26.8521	mol/100 mol			3	11	0	Butyrate	20.5408	mol/100 mol			3	119	0	Acetate	28.1776	mol/100 mol
	3	18	Starch	Propionate	20.2215	mol/100 mol			1	40	Starch	Butyrate	27.298	mol/100 mol			3	18	0	Butyrate	21.4806	mol/100 mol			4	122	0	Acetate	32.4118	mol/100 mol
	3	19	Starch	Propionate	22.544	mol/100 mol			2	45	Starch	Butyrate	23.9075	mol/100 mol			3	20	0	Butyrate	21.8755	mol/100 mol			4	123	0	Acetate	32.9018	mol/100 mol
	3	20	Starch	Propionate	20.6688	mol/100 mol			2	47	Starch	Butyrate	25.6975	mol/100 mol			4	1	0	Butyrate	22.0401	mol/100 mol			4	126	0	Acetate	32.965	mol/100 mol
	4	3	Starch	Propionate	31.1593	mol/100 mol			2	56	Starch	Butyrate	25.5797	mol/100 mol			4	3	0	Butyrate	23.2115	mol/100 mol			4	132	0	Acetate	33.3149	mol/100 mol
	4	7	Starch	Propionate	30.4068	mol/100 mol			2	67	Starch	Butyrate	26.9637	mol/100 mol			4	10	0	Butyrate	22.9875	mol/100 mol			4	138	0	Acetate	32.2165	mol/100 mol
	4	12	Starch	Propionate	29.711	mol/100 mol			2	74	Starch	Butyrate	26.1852	mol/100 mol			4	12	0	Butyrate	22.8431	mol/100 mol			1	1	100	Acetate	34.5876	mol/100 mol
	4	17	Starch	Propionate	30.7047	mol/100 mol			3	90	Starch	Butyrate	22.9365	mol/100 mol			4	23	0	Butyrate	23.3226	mol/100 mol			1	25	100	Acetate	34.067	mol/100 mol
	4	18	Starch	Propionate	30.4406	mol/100 mol			3	94	Starch	Butyrate	23.8857	mol/100 mol			1	1	100	Butyrate	26.5074	mol/100 mol			1	29	100	Acetate	34.2906	mol/100 mol
	4	19	Starch	Propionate	29.4684	mol/100 mol			3	99	Starch	Butyrate	24.4393	mol/100 mol			1	3	100	Butyrate	27.4814	mol/100 mol			1	34	100	Acetate	31.3511	mol/100 mol
	4	20	Starch	Propionate	29.4909	mol/100 mol			3	105	Starch	Butyrate	23.7915	mol/100 mol			1	5	100	Butyrate	26.614	mol/100 mol			1	39	100	Acetate	33.9523	mol/100 mol
	1	2	Corn	iso-butyrate	2.64954	mol/100 mol			3	116	Starch	Butyrate	24.6407	mol/100 mol			1	11	100	Butyrate	26.2829	mol/100 mol			2	53	100	Acetate	30.783	mol/100 mol
	1	4	Corn	iso-butyrate	3.02788	mol/100 mol			4	127	Starch	Butyrate	24.2485	mol/100 mol			1	21	100	Butyrate	25.9601	mol/100 mol			2	57	100	Acetate	27.9735	mol/100 mol
	1	10	Corn	iso-butyrate	2.70502	mol/100 mol			4	143	Starch	Butyrate	24.2002	mol/100 mol			2	5	100	Butyrate	18.3788	mol/100 mol			2	62	100	Acetate	30.7235	mol/100 mol
	1	11	Corn	iso-butyrate	2.75087	mol/100 mol			4	154	Starch	Butyrate	24.6645	mol/100 mol			2	13	100	Butyrate	19.178	mol/100 mol			2	69	100	Acetate	29.8574	mol/100 mol
	1	15	Corn	iso-butyrate	3.23883	mol/100 mol			4	155	Starch	Butyrate	24.6303	mol/100 mol			2	18	100	Butyrate	22.241	mol/100 mol			2	76	100	Acetate	27.8675	mol/100 mol
	1	20	Corn	iso-butyrate	3.1213	mol/100 mol			1	5	Corn	Iso-Butyrate	2.70467	mol/100 mol			2	20	100	Butyrate	22.4434	mol/100 mol			3	84	100	Acetate	26.7227	mol/100 mol
	1	21	Corn	iso-butyrate	2.77465	mol/100 mol			1	7	Corn	Iso-Butyrate	2.6773	mol/100 mol			2	23	100	Butyrate	22.5642	mol/100 mol			3	93	100	Acetate	26.607	mol/100 mol
	2	2	Corn	iso-butyrate	3.23488	mol/100 mol			1	12	Corn	Iso-Butyrate	2.41837	mol/100 mol			3	9	100	Butyrate	21.4517	mol/100 mol			3	96	100	Acetate	26.598	mol/100 mol
	2	3	Corn	iso-butyrate	3.14352	mol/100 mol			1	33	Corn	Iso-Butyrate	2.67687	mol/100 mol			3	15	100	Butyrate	22.06	mol/100 mol			3	101	100	Acetate	26.2481	mol/100 mol
	2	8	Corn	iso-butyrate	3.10464	mol/100 mol			1	36	Corn	Iso-Butyrate	2.90939	mol/100 mol			3	17	100	Butyrate	21.8348	mol/100 mol			3	102	100	Acetate	28.0572	mol/100 mol
	2	10	Corn	iso-butyrate	3.09604	mol/100 mol			2	50	Corn	Iso-Butyrate	2.07063	mol/100 mol			3	19	100	Butyrate	22.7121	mol/100 mol			4	121	100	Acetate	31.2174	mol/100 mol
	2	17	Corn	iso-butyrate	3.14186	mol/100 mol			2	58	Corn	Iso-Butyrate	2.06172	mol/100 mol			3	21	100	Butyrate	22.1542	mol/100 mol			4	125	100	Acetate	30.3902	mol/100 mol
	2	20	Corn	iso-butyrate	3.1393	mol/100 mol			2	61	Corn	Iso-Butyrate	2.00446	mol/100 mol			4	4	100	Butyrate	21.7193	mol/100 mol			4	134	100	Acetate	31.1979	mol/100 mol
	2	24	Corn	iso-butyrate	2.8594	mol/100 mol			2	66	Corn	Iso-Butyrate	2.07234	mol/100 mol			4	9	100	Butyrate	23.0619	mol/100 mol			4	136	100	Acetate	30.7601	mol/100 mol
	3	2	Corn	iso-butyrate	3.28986	mol/100 mol			2	70	Corn	Iso-Butyrate	2.03404	mol/100 mol			4	11	100	Butyrate	23.6064	mol/100 mol			4	153	100	Acetate	29.9084	mol/100 mol
	3	4	Corn	iso-butyrate	3.21961	mol/100 mol			3	81	Corn	Iso-Butyrate	1.92523	mol/100 mol			4	18	100	Butyrate	23.3101	mol/100 mol			1	10	200	Acetate	32.2796	mol/100 mol
	3	5	Corn	iso-butyrate	3.26809	mol/100 mol			3	91	Corn	Iso-Butyrate	2.1362	mol/100 mol			4	22	100	Butyrate	23.8013	mol/100 mol			1	14	200	Acetate	32.1605	mol/100 mol
	3	11	Corn	iso-butyrate	3.29882	mol/100 mol			3	114	Corn	Iso-Butyrate	1.90601	mol/100 mol			1	7	200	Butyrate	26.3529	mol/100 mol			1	15	200	Acetate	33.8507	mol/100 mol
	3	16	Corn	iso-butyrate	3.25993	mol/100 mol			3	115	Corn	Iso-Butyrate	1.88404	mol/100 mol			1	8	200	Butyrate	27.4103	mol/100 mol			1	24	200	Acetate	33.1925	mol/100 mol
	3	21	Corn	iso-butyrate	3.19127	mol/100 mol			3	120	Corn	Iso-Butyrate	1.89977	mol/100 mol			1	9	200	Butyrate	26.399	mol/100 mol			1	32	200	Acetate	32.0777	mol/100 mol
	3	23	Corn	iso-butyrate	3.26281	mol/100 mol			4	139	Corn	Iso-Butyrate	2.28384	mol/100 mol			1	14	200	Butyrate	26.9943	mol/100 mol			2	43	200	Acetate	26.7639	mol/100 mol
	4	2	Corn	iso-butyrate	3.14848	mol/100 mol			4	142	Corn	Iso-Butyrate	2.30905	mol/100 mol			1	23	200	Butyrate	27.0439	mol/100 mol			2	55	200	Acetate	27.7558	mol/100 mol
	4	4	Corn	iso-butyrate	3.19824	mol/100 mol			4	149	Corn	Iso-Butyrate	2.36895	mol/100 mol			2	7	200	Butyrate	21.9167	mol/100 mol			2	59	200	Acetate	28.3703	mol/100 mol
	4	5	Corn	iso-butyrate	3.24562	mol/100 mol			4	152	Corn	Iso-Butyrate	2.44805	mol/100 mol			2	8	200	Butyrate	21.889	mol/100 mol			2	60	200	Acetate	29.0595	mol/100 mol
	4	11	Corn	iso-butyrate	3.3483	mol/100 mol			4	157	Corn	Iso-Butyrate	2.2945	mol/100 mol			2	11	200	Butyrate	21.4589	mol/100 mol			2	65	200	Acetate	26.3405	mol/100 mol
	4	16	Corn	iso-butyrate	3.18228	mol/100 mol			1	2	GLY	Iso-Butyrate	1.7908	mol/100 mol			2	15	200	Butyrate	20.7965	mol/100 mol			3	88	200	Acetate	26.8077	mol/100 mol
	4	21	Corn	iso-butyrate	2.74787	mol/100 mol			1	9	GLY	Iso-Butyrate	1.76904	mol/100 mol			2	21	200	Butyrate	21.315	mol/100 mol			3	95	200	Acetate	26.7869	mol/100 mol
	4	23	Corn	iso-butyrate	3.85036	mol/100 mol			1	27	GLY	Iso-Butyrate	1.74065	mol/100 mol			3	5	200	Butyrate	22.0374	mol/100 mol			3	98	200	Acetate	27.7032	mol/100 mol
	1	7	GLY	iso-butyrate	2.19191	mol/100 mol			1	28	GLY	Iso-Butyrate	1.79312	mol/100 mol			3	6	200	Butyrate	22.1785	mol/100 mol			3	100	200	Acetate	26.9946	mol/100 mol
	1	9	GLY	iso-butyrate	2.15348	mol/100 mol			2	42	GLY	Iso-Butyrate	1.77661	mol/100 mol			3	13	200	Butyrate	22.1514	mol/100 mol			3	103	200	Acetate	27.9667	mol/100 mol
	1	14	GLY	iso-butyrate	4.41825	mol/100 mol			2	63	GLY	Iso-Butyrate	1.72499	mol/100 mol			3	14	200	Butyrate	22.6115	mol/100 mol			4	129	200	Acetate	29.0623	mol/100 mol
	1	16	GLY	iso-butyrate	2.1992	mol/100 mol			2	73	GLY	Iso-Butyrate	1.73554	mol/100 mol			3	24	200	Butyrate	22.3943	mol/100 mol			4	133	200	Acetate	29.6931	mol/100 mol
	1	17	GLY	iso-butyrate	2.19986	mol/100 mol			2	78	GLY	Iso-Butyrate	1.73948	mol/100 mol			4	2	200	Butyrate	21.4906	mol/100 mol			4	137	200	Acetate	29.3701	mol/100 mol
	1	23	GLY	iso-butyrate	2.16653	mol/100 mol			2	79	GLY	Iso-Butyrate	1.78467	mol/100 mol			4	8	200	Butyrate	22.6414	mol/100 mol			4	140	200	Acetate	27.9866	mol/100 mol
	1	24	GLY	iso-butyrate	2.235	mol/100 mol			3	83	GLY	Iso-Butyrate	1.8973	mol/100 mol			4	13	200	Butyrate	23.8157	mol/100 mol			4	158	200	Acetate	29.6397	mol/100 mol
	2	6	GLY	iso-butyrate	2.41121	mol/100 mol			3	89	GLY	Iso-Butyrate	1.8438	mol/100 mol			4	16	200	Butyrate	23.6697	mol/100 mol			1	3	300	Acetate	31.476	mol/100 mol
	2	7	GLY	iso-butyrate	2.44582	mol/100 mol			3	108	GLY	Iso-Butyrate	2.06807	mol/100 mol			4	20	200	Butyrate	23.475	mol/100 mol			1	13	300	Acetate	30.9834	mol/100 mol
	2	13	GLY	iso-butyrate	2.42673	mol/100 mol			3	110	GLY	Iso-Butyrate	1.7992	mol/100 mol			1	4	300	Butyrate	26.8697	mol/100 mol			1	18	300	Acetate	30.9324	mol/100 mol
	2	15	GLY	iso-butyrate	2.3399	mol/100 mol			3	112	GLY	Iso-Butyrate	1.79526	mol/100 mol			1	13	300	Butyrate	26.8685	mol/100 mol			1	26	300	Acetate	31.5715	mol/100 mol
	2	19	GLY	iso-butyrate	2.38649	mol/100 mol			4	128	GLY	Iso-Butyrate	1.83944	mol/100 mol			1	15	300	Butyrate	26.8331	mol/100 mol			1	31	300	Acetate	31.5043	mol/100 mol
	2	21	GLY	iso-butyrate	2.42258	mol/100 mol			4	144	GLY	Iso-Butyrate	1.82442	mol/100 mol			1	16	300	Butyrate	28.1982	mol/100 mol			2	44	300	Acetate	27.0705	mol/100 mol
	2	23	GLY	iso-butyrate	2.31401	mol/100 mol			4	145	GLY	Iso-Butyrate	1.7965	mol/100 mol			1	22	300	Butyrate	26.7993	mol/100 mol			2	54	300	Acetate	26.373	mol/100 mol
	3	1	GLY	iso-butyrate	2.14346	mol/100 mol			4	146	GLY	Iso-Butyrate	1.79202	mol/100 mol			2	1	300	Butyrate	20.7114	mol/100 mol			2	64	300	Acetate	26.5006	mol/100 mol
	3	6	GLY	iso-butyrate	2.3092	mol/100 mol			4	147	GLY	Iso-Butyrate	1.74261	mol/100 mol			2	4	300	Butyrate	22.1336	mol/100 mol			2	71	300	Acetate	26.4115	mol/100 mol
	3	8	GLY	iso-butyrate	2.22126	mol/100 mol			1	6	Starch	Iso-Butyrate	2.3315	mol/100 mol			2	9	300	Butyrate	18.908	mol/100 mol			2	77	300	Acetate	26.8213	mol/100 mol
	3	13	GLY	iso-butyrate	2.25617	mol/100 mol			1	8	Starch	Iso-Butyrate	2.39004	mol/100 mol			2	16	300	Butyrate	21.6027	mol/100 mol			3	82	300	Acetate	26.0575	mol/100 mol
	3	14	GLY	iso-butyrate	2.11421	mol/100 mol			1	35	Starch	Iso-Butyrate	2.42699	mol/100 mol			2	24	300	Butyrate	22.0187	mol/100 mol			3	86	300	Acetate	25.8875	mol/100 mol
	3	15	GLY	iso-butyrate	2.27316	mol/100 mol			1	40	Starch	Iso-Butyrate	2.33686	mol/100 mol			3	3	300	Butyrate	21.8335	mol/100 mol			3	106	300	Acetate	26.9729	mol/100 mol
	3	24	GLY	iso-butyrate	2.40338	mol/100 mol			2	45	Starch	Iso-Butyrate	2.1684	mol/100 mol			3	4	300	Butyrate	21.7909	mol/100 mol			3	113	300	Acetate	25.4976	mol/100 mol
	4	1	GLY	iso-butyrate	2.2178	mol/100 mol			2	47	Starch	Iso-Butyrate	1.6496	mol/100 mol			3	8	300	Butyrate	20.8162	mol/100 mol			3	118	300	Acetate	25.0309	mol/100 mol
	4	6	GLY	iso-butyrate	2.40336	mol/100 mol			2	56	Starch	Iso-Butyrate	2.03645	mol/100 mol			3	12	300	Butyrate	20.6449	mol/100 mol			4	124	300	Acetate	27.613	mol/100 mol
	4	8	GLY	iso-butyrate	2.29492	mol/100 mol			2	67	Starch	Iso-Butyrate	1.81689	mol/100 mol			3	22	300	Butyrate	22.5308	mol/100 mol			4	131	300	Acetate	28.4327	mol/100 mol
	4	13	GLY	iso-butyrate	2.31019	mol/100 mol			2	74	Starch	Iso-Butyrate	1.72422	mol/100 mol			4	6	300	Butyrate	23.1929	mol/100 mol			4	141	300	Acetate	27.5934	mol/100 mol
	4	14	GLY	iso-butyrate	2.32003	mol/100 mol			3	90	Starch	Iso-Butyrate	1.36348	mol/100 mol			4	15	300	Butyrate	23.5997	mol/100 mol			4	148	300	Acetate	27.574	mol/100 mol
	4	15	GLY	iso-butyrate	2.2873	mol/100 mol			3	94	Starch	Iso-Butyrate	1.32938	mol/100 mol			4	17	300	Butyrate	24.1672	mol/100 mol			4	150	300	Acetate	26.7732	mol/100 mol
	4	24	GLY	iso-butyrate	3.30226	mol/100 mol			3	99	Starch	Iso-Butyrate	1.30408	mol/100 mol			4	19	300	Butyrate	24.2457	mol/100 mol			1	17	0	Propionate	20.6748	mol/100 mol
	1	3	Starch	iso-butyrate	2.23081	mol/100 mol			3	105	Starch	Iso-Butyrate	1.21395	mol/100 mol			4	24	300	Butyrate	24.3478	mol/100 mol			1	22	0	Propionate	19.7952	mol/100 mol
	1	5	Starch	iso-butyrate	2.20195	mol/100 mol			3	116	Starch	Iso-Butyrate	1.35944	mol/100 mol			1	2	0	Iso-butyrate	2.5897	mol/100 mol			1	23	0	Propionate	19.5677	mol/100 mol
	1	8	Starch	iso-butyrate	2.29066	mol/100 mol			4	127	Starch	Iso-Butyrate	1.96501	mol/100 mol			1	6	0	Iso-butyrate	2.95984	mol/100 mol			1	30	0	Propionate	19.123	mol/100 mol
	1	12	Starch	iso-butyrate	2.33605	mol/100 mol			4	143	Starch	Iso-Butyrate	2.23591	mol/100 mol			1	17	0	Iso-butyrate	2.75422	mol/100 mol			1	37	0	Propionate	19.7842	mol/100 mol
	1	18	Starch	iso-butyrate	2.29679	mol/100 mol			4	154	Starch	Iso-Butyrate	2.08907	mol/100 mol			1	18	0	Iso-butyrate	2.63441	mol/100 mol			2	41	0	Propionate	31.7443	mol/100 mol
	1	19	Starch	iso-butyrate	2.21435	mol/100 mol			4	155	Starch	Iso-Butyrate	2.16689	mol/100 mol			1	19	0	Iso-butyrate	2.74015	mol/100 mol			2	51	0	Propionate	29.898	mol/100 mol
	1	22	Starch	iso-butyrate	2.25515	mol/100 mol			1	5	Corn	Iso-Valerate	5.93959	mol/100 mol			2	2	0	Iso-butyrate	2.96193	mol/100 mol			2	68	0	Propionate	28.2061	mol/100 mol
	2	1	Starch	iso-butyrate	2.35953	mol/100 mol			1	7	Corn	Iso-Valerate	5.94802	mol/100 mol			2	3	0	Iso-butyrate	2.96095	mol/100 mol			2	72	0	Propionate	27.7471	mol/100 mol
	2	4	Starch	iso-butyrate	2.34611	mol/100 mol			1	12	Corn	Iso-Valerate	5.45427	mol/100 mol			2	12	0	Iso-butyrate	3.01055	mol/100 mol			2	75	0	Propionate	27.3597	mol/100 mol
	2	5	Starch	iso-butyrate	2.31802	mol/100 mol			1	33	Corn	Iso-Valerate	7.03957	mol/100 mol			2	19	0	Iso-butyrate	2.97269	mol/100 mol			3	97	0	Propionate	27.7763	mol/100 mol
	2	11	Starch	iso-butyrate	2.43744	mol/100 mol			1	36	Corn	Iso-Valerate	6.41331	mol/100 mol			2	22	0	Iso-butyrate	2.99427	mol/100 mol			3	107	0	Propionate	28.7947	mol/100 mol
	2	14	Starch	iso-butyrate	2.42972	mol/100 mol			2	50	Corn	Iso-Valerate	5.06356	mol/100 mol			3	1	0	Iso-butyrate	3.36489	mol/100 mol			3	109	0	Propionate	28.6785	mol/100 mol
	2	16	Starch	iso-butyrate	2.40969	mol/100 mol			2	58	Corn	Iso-Valerate	5.14116	mol/100 mol			3	10	0	Iso-butyrate	3.4492	mol/100 mol			3	111	0	Propionate	30.1099	mol/100 mol
	2	18	Starch	iso-butyrate	2.44371	mol/100 mol			2	61	Corn	Iso-Valerate	5.31211	mol/100 mol			3	11	0	Iso-butyrate	3.94347	mol/100 mol			3	119	0	Propionate	30.9788	mol/100 mol
	3	3	Starch	iso-butyrate	2.97715	mol/100 mol			2	66	Corn	Iso-Valerate	5.04685	mol/100 mol			3	18	0	Iso-butyrate	3.49128	mol/100 mol			4	122	0	Propionate	28.024	mol/100 mol
	3	7	Starch	iso-butyrate	2.97734	mol/100 mol			2	70	Corn	Iso-Valerate	4.96048	mol/100 mol			3	20	0	Iso-butyrate	3.64919	mol/100 mol			4	123	0	Propionate	30.0624	mol/100 mol
	3	12	Starch	iso-butyrate	3.61713	mol/100 mol			3	81	Corn	Iso-Valerate	3.84676	mol/100 mol			4	1	0	Iso-butyrate	3.28312	mol/100 mol			4	126	0	Propionate	30.0684	mol/100 mol
	3	17	Starch	iso-butyrate	3.03609	mol/100 mol			3	91	Corn	Iso-Valerate	4.17789	mol/100 mol			4	3	0	Iso-butyrate	3.1158	mol/100 mol			4	132	0	Propionate	29.3918	mol/100 mol
	3	18	Starch	iso-butyrate	2.89637	mol/100 mol			3	114	Corn	Iso-Valerate	4.12909	mol/100 mol			4	10	0	Iso-butyrate	3.20956	mol/100 mol			4	138	0	Propionate	29.5425	mol/100 mol
	3	19	Starch	iso-butyrate	3.08299	mol/100 mol			3	115	Corn	Iso-Valerate	3.91602	mol/100 mol			4	12	0	Iso-butyrate	3.49142	mol/100 mol			1	1	100	Propionate	22.1211	mol/100 mol
	3	20	Starch	iso-butyrate	2.98425	mol/100 mol			3	120	Corn	Iso-Valerate	4.10897	mol/100 mol			4	23	0	Iso-butyrate	3.27107	mol/100 mol			1	25	100	Propionate	20.6643	mol/100 mol
	4	3	Starch	iso-butyrate	2.70551	mol/100 mol			4	139	Corn	Iso-Valerate	4.90308	mol/100 mol			1	1	100	Iso-butyrate	2.46012	mol/100 mol			1	29	100	Propionate	21.2779	mol/100 mol
	4	7	Starch	iso-butyrate	2.73027	mol/100 mol			4	142	Corn	Iso-Valerate	5.44288	mol/100 mol			1	3	100	Iso-butyrate	2.72297	mol/100 mol			1	34	100	Propionate	20.3948	mol/100 mol
	4	12	Starch	iso-butyrate	2.82564	mol/100 mol			4	149	Corn	Iso-Valerate	5.38813	mol/100 mol			1	5	100	Iso-butyrate	2.52877	mol/100 mol			1	39	100	Propionate	20.9566	mol/100 mol
	4	17	Starch	iso-butyrate	2.60983	mol/100 mol			4	152	Corn	Iso-Valerate	5.7156	mol/100 mol			1	11	100	Iso-butyrate	2.58538	mol/100 mol			2	53	100	Propionate	27.4167	mol/100 mol
	4	18	Starch	iso-butyrate	2.7498	mol/100 mol			4	157	Corn	Iso-Valerate	5.28429	mol/100 mol			1	21	100	Iso-butyrate	2.43799	mol/100 mol			2	57	100	Propionate	29.3889	mol/100 mol
	4	19	Starch	iso-butyrate	2.7596	mol/100 mol			1	2	GLY	Iso-Valerate	4.09451	mol/100 mol			2	5	100	Iso-butyrate	2.63176	mol/100 mol			2	62	100	Propionate	26.0727	mol/100 mol
	4	20	Starch	iso-butyrate	2.80229	mol/100 mol			1	9	GLY	Iso-Valerate	4.01271	mol/100 mol			2	13	100	Iso-butyrate	2.76148	mol/100 mol			2	69	100	Propionate	28.0039	mol/100 mol
	1	2	Corn	Butyrate	23.8541	mol/100 mol			1	27	GLY	Iso-Valerate	4.08914	mol/100 mol			2	18	100	Iso-butyrate	2.83972	mol/100 mol			2	76	100	Propionate	26.3179	mol/100 mol
	1	4	Corn	Butyrate	24.9331	mol/100 mol			1	28	GLY	Iso-Valerate	4.07485	mol/100 mol			2	20	100	Iso-butyrate	2.8822	mol/100 mol			3	84	100	Propionate	29.1168	mol/100 mol
	1	10	Corn	Butyrate	24.3886	mol/100 mol			2	42	GLY	Iso-Valerate	3.83922	mol/100 mol			2	23	100	Iso-butyrate	2.77531	mol/100 mol			3	93	100	Propionate	28.6606	mol/100 mol
	1	11	Corn	Butyrate	24.5908	mol/100 mol			2	63	GLY	Iso-Valerate	4.19083	mol/100 mol			3	9	100	Iso-butyrate	3.20294	mol/100 mol			3	96	100	Propionate	28.3643	mol/100 mol
	1	15	Corn	Butyrate	24.4384	mol/100 mol			2	73	GLY	Iso-Valerate	3.92982	mol/100 mol			3	15	100	Iso-butyrate	3.18495	mol/100 mol			3	101	100	Propionate	30.6928	mol/100 mol
	1	20	Corn	Butyrate	25.0936	mol/100 mol			2	78	GLY	Iso-Valerate	4.12964	mol/100 mol			3	17	100	Iso-butyrate	3.18651	mol/100 mol			3	102	100	Propionate	29.6442	mol/100 mol
	1	21	Corn	Butyrate	24.4573	mol/100 mol			2	79	GLY	Iso-Valerate	4.28568	mol/100 mol			3	19	100	Iso-butyrate	3.47485	mol/100 mol			4	121	100	Propionate	30.9445	mol/100 mol
	2	2	Corn	Butyrate	22.8503	mol/100 mol			3	83	GLY	Iso-Valerate	4.20713	mol/100 mol			3	21	100	Iso-butyrate	3.36792	mol/100 mol			4	125	100	Propionate	28.8451	mol/100 mol
	2	3	Corn	Butyrate	23.5038	mol/100 mol			3	89	GLY	Iso-Valerate	4.15413	mol/100 mol			4	4	100	Iso-butyrate	2.96587	mol/100 mol			4	134	100	Propionate	30.8392	mol/100 mol
	2	8	Corn	Butyrate	24.5644	mol/100 mol			3	108	GLY	Iso-Valerate	3.98488	mol/100 mol			4	9	100	Iso-butyrate	3.11576	mol/100 mol			4	136	100	Propionate	31.0223	mol/100 mol
	2	10	Corn	Butyrate	22.9069	mol/100 mol			3	110	GLY	Iso-Valerate	4.14225	mol/100 mol			4	11	100	Iso-butyrate	3.06525	mol/100 mol			4	153	100	Propionate	30.8203	mol/100 mol
	2	17	Corn	Butyrate	21.7007	mol/100 mol			3	112	GLY	Iso-Valerate	4.07855	mol/100 mol			4	18	100	Iso-butyrate	3.11954	mol/100 mol			1	10	200	Propionate	21.4916	mol/100 mol
	2	20	Corn	Butyrate	24.5107	mol/100 mol			4	128	GLY	Iso-Valerate	3.99631	mol/100 mol			4	22	100	Iso-butyrate	3.39954	mol/100 mol			1	14	200	Propionate	23.0611	mol/100 mol
	2	24	Corn	Butyrate	24.4027	mol/100 mol			4	144	GLY	Iso-Valerate	4.15639	mol/100 mol			1	7	200	Iso-butyrate	2.41225	mol/100 mol			1	15	200	Propionate	21.5266	mol/100 mol
	3	2	Corn	Butyrate	21.5981	mol/100 mol			4	145	GLY	Iso-Valerate	4.16615	mol/100 mol			1	8	200	Iso-butyrate	2.49813	mol/100 mol			1	24	200	Propionate	21.138	mol/100 mol
	3	4	Corn	Butyrate	24.795	mol/100 mol			4	146	GLY	Iso-Valerate	4.11865	mol/100 mol			1	9	200	Iso-butyrate	2.42519	mol/100 mol			1	32	200	Propionate	22.5854	mol/100 mol
	3	5	Corn	Butyrate	22.1827	mol/100 mol			4	147	GLY	Iso-Valerate	4.01505	mol/100 mol			1	14	200	Iso-butyrate	2.60783	mol/100 mol			2	43	200	Propionate	28.0776	mol/100 mol
	3	11	Corn	Butyrate	24.3423	mol/100 mol			1	6	Starch	Iso-Valerate	5.00204	mol/100 mol			1	23	200	Iso-butyrate	2.65246	mol/100 mol			2	55	200	Propionate	27.1877	mol/100 mol
	3	16	Corn	Butyrate	20.347	mol/100 mol			1	8	Starch	Iso-Valerate	5.15743	mol/100 mol			2	7	200	Iso-butyrate	2.84089	mol/100 mol			2	59	200	Propionate	27.2569	mol/100 mol
	3	21	Corn	Butyrate	21.4265	mol/100 mol			1	35	Starch	Iso-Valerate	5.60877	mol/100 mol			2	8	200	Iso-butyrate	2.86663	mol/100 mol			2	60	200	Propionate	27.338	mol/100 mol
	3	23	Corn	Butyrate	19.8159	mol/100 mol			1	40	Starch	Iso-Valerate	5.717	mol/100 mol			2	11	200	Iso-butyrate	2.83732	mol/100 mol			2	65	200	Propionate	25.8916	mol/100 mol
	4	2	Corn	Butyrate	21.6612	mol/100 mol			2	45	Starch	Iso-Valerate	5.02324	mol/100 mol			2	15	200	Iso-butyrate	2.79709	mol/100 mol			3	88	200	Propionate	30.5619	mol/100 mol
	4	4	Corn	Butyrate	21.9209	mol/100 mol			2	47	Starch	Iso-Valerate	3.42393	mol/100 mol			2	21	200	Iso-butyrate	2.74076	mol/100 mol			3	95	200	Propionate	30.4319	mol/100 mol
	4	5	Corn	Butyrate	23.4183	mol/100 mol			2	56	Starch	Iso-Valerate	3.63624	mol/100 mol			3	5	200	Iso-butyrate	2.94606	mol/100 mol			3	98	200	Propionate	30.05	mol/100 mol
	4	11	Corn	Butyrate	21.8143	mol/100 mol			2	67	Starch	Iso-Valerate	3.7693	mol/100 mol			3	6	200	Iso-butyrate	3.1039	mol/100 mol			3	100	200	Propionate	30.8409	mol/100 mol
	4	16	Corn	Butyrate	24.1788	mol/100 mol			2	74	Starch	Iso-Valerate	3.60958	mol/100 mol			3	13	200	Iso-butyrate	3.89993	mol/100 mol			3	103	200	Propionate	30.7088	mol/100 mol
	4	21	Corn	Butyrate	19.4077	mol/100 mol			3	90	Starch	Iso-Valerate	2.68903	mol/100 mol			3	14	200	Iso-butyrate	3.07434	mol/100 mol			4	129	200	Propionate	30.0519	mol/100 mol
	4	23	Corn	Butyrate	19.6906	mol/100 mol			3	94	Starch	Iso-Valerate	2.47357	mol/100 mol			3	24	200	Iso-butyrate	3.39274	mol/100 mol			4	133	200	Propionate	31.958	mol/100 mol
	1	7	GLY	Butyrate	28.1606	mol/100 mol			3	99	Starch	Iso-Valerate	2.49359	mol/100 mol			4	2	200	Iso-butyrate	3.00213	mol/100 mol			4	137	200	Propionate	30.83	mol/100 mol
	1	9	GLY	Butyrate	29.1964	mol/100 mol			3	105	Starch	Iso-Valerate	2.31023	mol/100 mol			4	8	200	Iso-butyrate	2.94349	mol/100 mol			4	140	200	Propionate	30.5847	mol/100 mol
	1	14	GLY	Butyrate	20.6627	mol/100 mol			3	116	Starch	Iso-Valerate	2.13486	mol/100 mol			4	13	200	Iso-butyrate	3.32199	mol/100 mol			4	158	200	Propionate	32.0104	mol/100 mol
	1	16	GLY	Butyrate	27.7404	mol/100 mol			4	127	Starch	Iso-Valerate	3.93998	mol/100 mol			4	16	200	Iso-butyrate	3.72275	mol/100 mol			1	3	300	Propionate	22.8228	mol/100 mol
	1	17	GLY	Butyrate	26.731	mol/100 mol			4	143	Starch	Iso-Valerate	4.75107	mol/100 mol			4	20	200	Iso-butyrate	3.53587	mol/100 mol			1	13	300	Propionate	22.7486	mol/100 mol
	1	23	GLY	Butyrate	25.854	mol/100 mol			4	154	Starch	Iso-Valerate	4.19941	mol/100 mol			1	4	300	Iso-butyrate	2.53489	mol/100 mol			1	18	300	Propionate	23.3033	mol/100 mol
	1	24	GLY	Butyrate	27.8284	mol/100 mol			4	155	Starch	Iso-Valerate	4.42553	mol/100 mol			1	13	300	Iso-butyrate	2.46422	mol/100 mol			1	26	300	Propionate	22.2435	mol/100 mol
	2	6	GLY	Butyrate	33.0451	mol/100 mol			1	5	Corn	Valerate	5.26291	mol/100 mol			1	15	300	Iso-butyrate	2.52038	mol/100 mol			1	31	300	Propionate	22.2115	mol/100 mol
	2	7	GLY	Butyrate	33.4352	mol/100 mol			1	7	Corn	Valerate	5.15925	mol/100 mol			1	16	300	Iso-butyrate	2.50807	mol/100 mol			2	44	300	Propionate	29.7934	mol/100 mol
	2	13	GLY	Butyrate	33.1028	mol/100 mol			1	12	Corn	Valerate	5.14744	mol/100 mol			1	22	300	Iso-butyrate	2.47219	mol/100 mol			2	54	300	Propionate	26.6027	mol/100 mol
	2	15	GLY	Butyrate	33.6414	mol/100 mol			1	33	Corn	Valerate	5.59367	mol/100 mol			2	1	300	Iso-butyrate	2.68452	mol/100 mol			2	64	300	Propionate	26.1958	mol/100 mol
	2	19	GLY	Butyrate	33.7317	mol/100 mol			1	36	Corn	Valerate	5.41578	mol/100 mol			2	4	300	Iso-butyrate	2.76551	mol/100 mol			2	71	300	Propionate	24.694	mol/100 mol
	2	21	GLY	Butyrate	33.8016	mol/100 mol			2	50	Corn	Valerate	5.4608	mol/100 mol			2	9	300	Iso-butyrate	2.6142	mol/100 mol			2	77	300	Propionate	26.513	mol/100 mol
	2	23	GLY	Butyrate	34.7735	mol/100 mol			2	58	Corn	Valerate	5.46095	mol/100 mol			2	16	300	Iso-butyrate	2.77887	mol/100 mol			3	82	300	Propionate	30.9957	mol/100 mol
	3	1	GLY	Butyrate	30.5953	mol/100 mol			2	61	Corn	Valerate	5.35282	mol/100 mol			2	24	300	Iso-butyrate	2.78861	mol/100 mol			3	86	300	Propionate	31.2569	mol/100 mol
	3	6	GLY	Butyrate	32.2465	mol/100 mol			2	66	Corn	Valerate	5.53349	mol/100 mol			3	3	300	Iso-butyrate	3.06009	mol/100 mol			3	106	300	Propionate	32.6116	mol/100 mol
	3	8	GLY	Butyrate	35.2764	mol/100 mol			2	70	Corn	Valerate	5.53533	mol/100 mol			3	4	300	Iso-butyrate	2.96604	mol/100 mol			3	113	300	Propionate	33.347	mol/100 mol
	3	13	GLY	Butyrate	30.0599	mol/100 mol			3	81	Corn	Valerate	5.03492	mol/100 mol			3	8	300	Iso-butyrate	2.80976	mol/100 mol			3	118	300	Propionate	33.0734	mol/100 mol
	3	14	GLY	Butyrate	26.6276	mol/100 mol			3	91	Corn	Valerate	5.06214	mol/100 mol			3	12	300	Iso-butyrate	2.92985	mol/100 mol			4	124	300	Propionate	32.3252	mol/100 mol
	3	15	GLY	Butyrate	31.2831	mol/100 mol			3	114	Corn	Valerate	5.16299	mol/100 mol			3	22	300	Iso-butyrate	3.13626	mol/100 mol			4	131	300	Propionate	30.2946	mol/100 mol
	3	24	GLY	Butyrate	33.4924	mol/100 mol			3	115	Corn	Valerate	5.20205	mol/100 mol			4	6	300	Iso-butyrate	2.82538	mol/100 mol			4	141	300	Propionate	30.2423	mol/100 mol
	4	1	GLY	Butyrate	22.5	mol/100 mol			3	120	Corn	Valerate	4.86385	mol/100 mol			4	15	300	Iso-butyrate	3.04862	mol/100 mol			4	148	300	Propionate	31.4813	mol/100 mol
	4	6	GLY	Butyrate	23.8755	mol/100 mol			4	139	Corn	Valerate	5.34261	mol/100 mol			4	17	300	Iso-butyrate	3.25992	mol/100 mol			4	150	300	Propionate	29.7639	mol/100 mol
	4	8	GLY	Butyrate	23.9778	mol/100 mol			4	142	Corn	Valerate	5.5896	mol/100 mol			4	19	300	Iso-butyrate	3.43402	mol/100 mol			1	17	0	Butyrate	28.5969	mol/100 mol
	4	13	GLY	Butyrate	24.3739	mol/100 mol			4	149	Corn	Valerate	5.26195	mol/100 mol			4	24	300	Iso-butyrate	3.39443	mol/100 mol			1	22	0	Butyrate	29.1444	mol/100 mol
	4	14	GLY	Butyrate	23.3084	mol/100 mol			4	152	Corn	Valerate	5.45589	mol/100 mol			1	2	0	Iso-valerate	6.36474	mol/100 mol			1	23	0	Butyrate	29.2247	mol/100 mol
	4	15	GLY	Butyrate	24.0388	mol/100 mol			4	157	Corn	Valerate	5.3424	mol/100 mol			1	6	0	Iso-valerate	7.08902	mol/100 mol			1	30	0	Butyrate	29.1829	mol/100 mol
	4	24	GLY	Butyrate	24.5595	mol/100 mol			1	2	GLY	Valerate	7.82049	mol/100 mol			1	17	0	Iso-valerate	6.93608	mol/100 mol			1	37	0	Butyrate	29.4211	mol/100 mol
	1	3	Starch	Butyrate	20.7896	mol/100 mol			1	9	GLY	Valerate	7.91727	mol/100 mol			1	18	0	Iso-valerate	6.56509	mol/100 mol			2	41	0	Butyrate	22.5693	mol/100 mol
	1	5	Starch	Butyrate	20.1994	mol/100 mol			1	27	GLY	Valerate	7.66903	mol/100 mol			1	19	0	Iso-valerate	6.9983	mol/100 mol			2	51	0	Butyrate	25.5764	mol/100 mol
	1	8	Starch	Butyrate	20.4154	mol/100 mol			1	28	GLY	Valerate	7.50212	mol/100 mol			2	2	0	Iso-valerate	7.04799	mol/100 mol			2	68	0	Butyrate	25.7439	mol/100 mol
	1	12	Starch	Butyrate	20.2062	mol/100 mol			2	42	GLY	Valerate	10.5426	mol/100 mol			2	3	0	Iso-valerate	7.2266	mol/100 mol			2	72	0	Butyrate	26.9442	mol/100 mol
	1	18	Starch	Butyrate	19.6321	mol/100 mol			2	63	GLY	Valerate	10.7886	mol/100 mol			2	12	0	Iso-valerate	7.27476	mol/100 mol			2	75	0	Butyrate	26.0027	mol/100 mol
	1	19	Starch	Butyrate	19.3816	mol/100 mol			2	73	GLY	Valerate	10.7319	mol/100 mol			2	19	0	Iso-valerate	7.28154	mol/100 mol			3	97	0	Butyrate	31.6664	mol/100 mol
	1	22	Starch	Butyrate	19.5659	mol/100 mol			2	78	GLY	Valerate	10.8158	mol/100 mol			2	22	0	Iso-valerate	7.34697	mol/100 mol			3	107	0	Butyrate	31.8736	mol/100 mol
	2	1	Starch	Butyrate	19.2343	mol/100 mol			2	79	GLY	Valerate	10.9086	mol/100 mol			3	1	0	Iso-valerate	8.00458	mol/100 mol			3	109	0	Butyrate	32.1428	mol/100 mol
	2	4	Starch	Butyrate	18.0156	mol/100 mol			3	83	GLY	Valerate	6.41574	mol/100 mol			3	10	0	Iso-valerate	8.30096	mol/100 mol			3	111	0	Butyrate	31.3919	mol/100 mol
	2	5	Starch	Butyrate	19.1126	mol/100 mol			3	89	GLY	Valerate	6.11332	mol/100 mol			3	11	0	Iso-valerate	7.92848	mol/100 mol			3	119	0	Butyrate	29.8072	mol/100 mol
	2	11	Starch	Butyrate	17.8794	mol/100 mol			3	108	GLY	Valerate	5.73162	mol/100 mol			3	18	0	Iso-valerate	8.38687	mol/100 mol			4	122	0	Butyrate	25.2306	mol/100 mol
	2	14	Starch	Butyrate	18.4919	mol/100 mol			3	110	GLY	Valerate	5.93312	mol/100 mol			3	20	0	Iso-valerate	8.4726	mol/100 mol			4	123	0	Butyrate	23.3739	mol/100 mol
	2	16	Starch	Butyrate	18.0329	mol/100 mol			3	112	GLY	Valerate	5.99361	mol/100 mol			4	1	0	Iso-valerate	7.549	mol/100 mol			4	126	0	Butyrate	23.5458	mol/100 mol
	2	18	Starch	Butyrate	19.2097	mol/100 mol			4	128	GLY	Valerate	7.22904	mol/100 mol			4	3	0	Iso-valerate	7.43535	mol/100 mol			4	132	0	Butyrate	23.8028	mol/100 mol
	3	3	Starch	Butyrate	28.6706	mol/100 mol			4	144	GLY	Valerate	7.35629	mol/100 mol			4	10	0	Iso-valerate	7.83665	mol/100 mol			4	138	0	Butyrate	25.4862	mol/100 mol
	3	7	Starch	Butyrate	27.6643	mol/100 mol			4	145	GLY	Valerate	7.40204	mol/100 mol			4	12	0	Iso-valerate	8.03722	mol/100 mol			1	1	100	Butyrate	28.4681	mol/100 mol
	3	12	Starch	Butyrate	27.6025	mol/100 mol			4	146	GLY	Valerate	7.172	mol/100 mol			4	23	0	Iso-valerate	8.05387	mol/100 mol			1	25	100	Butyrate	29.9868	mol/100 mol
	3	17	Starch	Butyrate	24.6883	mol/100 mol			4	147	GLY	Valerate	7.0823	mol/100 mol			1	1	100	Iso-valerate	6.10995	mol/100 mol			1	29	100	Butyrate	29.3497	mol/100 mol
	3	18	Starch	Butyrate	31.1199	mol/100 mol			1	6	Starch	Valerate	4.55409	mol/100 mol			1	3	100	Iso-valerate	6.89878	mol/100 mol			1	34	100	Butyrate	32.6526	mol/100 mol
	3	19	Starch	Butyrate	27.0517	mol/100 mol			1	8	Starch	Valerate	4.6598	mol/100 mol			1	5	100	Iso-valerate	6.31043	mol/100 mol			1	39	100	Butyrate	30.2452	mol/100 mol
	3	20	Starch	Butyrate	28.8955	mol/100 mol			1	35	Starch	Valerate	4.77006	mol/100 mol			1	11	100	Iso-valerate	6.53815	mol/100 mol			2	53	100	Butyrate	27.0091	mol/100 mol
	4	3	Starch	Butyrate	18.3764	mol/100 mol			1	40	Starch	Valerate	4.52804	mol/100 mol			1	21	100	Iso-valerate	5.89922	mol/100 mol			2	57	100	Butyrate	28.7967	mol/100 mol
	4	7	Starch	Butyrate	18.4732	mol/100 mol			2	45	Starch	Valerate	7.04765	mol/100 mol			2	5	100	Iso-valerate	6.22678	mol/100 mol			2	62	100	Butyrate	28.6855	mol/100 mol
	4	12	Starch	Butyrate	19.0523	mol/100 mol			2	47	Starch	Valerate	4.58476	mol/100 mol			2	13	100	Iso-valerate	6.42313	mol/100 mol			2	69	100	Butyrate	28.0539	mol/100 mol
	4	17	Starch	Butyrate	19.8961	mol/100 mol			2	56	Starch	Valerate	4.81081	mol/100 mol			2	18	100	Iso-valerate	7.02332	mol/100 mol			2	76	100	Butyrate	30.8559	mol/100 mol
	4	18	Starch	Butyrate	18.8104	mol/100 mol			2	67	Starch	Valerate	4.85022	mol/100 mol			2	20	100	Iso-valerate	7.19803	mol/100 mol			3	84	100	Butyrate	32.7146	mol/100 mol
	4	19	Starch	Butyrate	19.5587	mol/100 mol			2	74	Starch	Valerate	4.78248	mol/100 mol			2	23	100	Iso-valerate	6.95539	mol/100 mol			3	93	100	Butyrate	32.9658	mol/100 mol
	4	20	Starch	Butyrate	19.5434	mol/100 mol			3	90	Starch	Valerate	3.76524	mol/100 mol			3	9	100	Iso-valerate	8.10155	mol/100 mol			3	96	100	Butyrate	33.4782	mol/100 mol
	1	2	Corn	Iso-valerate	6.59575	mol/100 mol			3	94	Starch	Valerate	3.48021	mol/100 mol			3	15	100	Iso-valerate	8.16239	mol/100 mol			3	101	100	Butyrate	32.3935	mol/100 mol
	1	4	Corn	Iso-valerate	6.7236	mol/100 mol			3	99	Starch	Valerate	3.37496	mol/100 mol			3	17	100	Iso-valerate	8.18648	mol/100 mol			3	102	100	Butyrate	31.1605	mol/100 mol
	1	10	Corn	Iso-valerate	6.77904	mol/100 mol			3	105	Starch	Valerate	3.18305	mol/100 mol			3	19	100	Iso-valerate	8.33942	mol/100 mol			4	121	100	Butyrate	24.0409	mol/100 mol
	1	11	Corn	Iso-valerate	6.82649	mol/100 mol			3	116	Starch	Valerate	3.31621	mol/100 mol			3	21	100	Iso-valerate	8.30431	mol/100 mol			4	125	100	Butyrate	26.3715	mol/100 mol
	1	15	Corn	Iso-valerate	7.03702	mol/100 mol			4	127	Starch	Valerate	3.87656	mol/100 mol			4	4	100	Iso-valerate	7.43339	mol/100 mol			4	134	100	Butyrate	23.99	mol/100 mol
	1	20	Corn	Iso-valerate	6.86366	mol/100 mol			4	143	Starch	Valerate	4.75181	mol/100 mol			4	9	100	Iso-valerate	7.79007	mol/100 mol			4	136	100	Butyrate	24.0914	mol/100 mol
	1	21	Corn	Iso-valerate	6.81918	mol/100 mol			4	154	Starch	Valerate	4.68121	mol/100 mol			4	11	100	Iso-valerate	7.82595	mol/100 mol			4	153	100	Butyrate	25.4438	mol/100 mol
	2	2	Corn	Iso-valerate	7.20111	mol/100 mol			4	155	Starch	Valerate	4.65976	mol/100 mol			4	18	100	Iso-valerate	8.02737	mol/100 mol			1	10	200	Butyrate	30.7687	mol/100 mol
	2	3	Corn	Iso-valerate	7.16937	mol/100 mol			1	5	Corn	Acet:prop	1.66211	mol/100 mol			4	22	100	Iso-valerate	7.93115	mol/100 mol			1	14	200	Butyrate	30.0164	mol/100 mol
	2	8	Corn	Iso-valerate	7.31166	mol/100 mol			1	7	Corn	Acet:prop	1.61736	mol/100 mol			1	7	200	Iso-valerate	6.38644	mol/100 mol			1	15	200	Butyrate	29.3678	mol/100 mol
	2	10	Corn	Iso-valerate	7.31098	mol/100 mol			1	12	Corn	Acet:prop	1.52055	mol/100 mol			1	8	200	Iso-valerate	6.38478	mol/100 mol			1	24	200	Butyrate	30.488	mol/100 mol
	2	17	Corn	Iso-valerate	7.21437	mol/100 mol			1	33	Corn	Acet:prop	1.82859	mol/100 mol			1	9	200	Iso-valerate	6.08788	mol/100 mol			1	32	200	Butyrate	30.4742	mol/100 mol
	2	20	Corn	Iso-valerate	7.33064	mol/100 mol			1	36	Corn	Acet:prop	1.65411	mol/100 mol			1	14	200	Iso-valerate	6.61896	mol/100 mol			2	43	200	Butyrate	31.2251	mol/100 mol
	2	24	Corn	Iso-valerate	7.16219	mol/100 mol			2	50	Corn	Acet:prop	0.955234	mol/100 mol			1	23	200	Iso-valerate	6.75458	mol/100 mol			2	55	200	Butyrate	30.4321	mol/100 mol
	3	2	Corn	Iso-valerate	6.90155	mol/100 mol			2	58	Corn	Acet:prop	0.990472	mol/100 mol			2	7	200	Iso-valerate	6.97017	mol/100 mol			2	59	200	Butyrate	29.9061	mol/100 mol
	3	4	Corn	Iso-valerate	6.95691	mol/100 mol			2	61	Corn	Acet:prop	1.01711	mol/100 mol			2	8	200	Iso-valerate	7.10476	mol/100 mol			2	60	200	Butyrate	28.9865	mol/100 mol
	3	5	Corn	Iso-valerate	6.9178	mol/100 mol			2	66	Corn	Acet:prop	1.06429	mol/100 mol			2	11	200	Iso-valerate	6.91984	mol/100 mol			2	65	200	Butyrate	30.5837	mol/100 mol
	3	11	Corn	Iso-valerate	7.10767	mol/100 mol			2	70	Corn	Acet:prop	1.04123	mol/100 mol			2	15	200	Iso-valerate	6.78901	mol/100 mol			3	88	200	Butyrate	31.004	mol/100 mol
	3	16	Corn	Iso-valerate	6.88671	mol/100 mol			3	81	Corn	Acet:prop	1.00442	mol/100 mol			2	21	200	Iso-valerate	6.67397	mol/100 mol			3	95	200	Butyrate	31.2015	mol/100 mol
	3	21	Corn	Iso-valerate	6.83329	mol/100 mol			3	91	Corn	Acet:prop	0.976388	mol/100 mol			3	5	200	Iso-valerate	7.83392	mol/100 mol			3	98	200	Butyrate	30.8994	mol/100 mol
	3	23	Corn	Iso-valerate	6.78058	mol/100 mol			3	114	Corn	Acet:prop	0.86374	mol/100 mol			3	6	200	Iso-valerate	7.87817	mol/100 mol			3	100	200	Butyrate	31.056	mol/100 mol
	4	2	Corn	Iso-valerate	7.24019	mol/100 mol			3	115	Corn	Acet:prop	0.914875	mol/100 mol			3	13	200	Iso-valerate	8.06935	mol/100 mol			3	103	200	Butyrate	29.9256	mol/100 mol
	4	4	Corn	Iso-valerate	7.24396	mol/100 mol			3	120	Corn	Acet:prop	0.852142	mol/100 mol			3	14	200	Iso-valerate	7.89611	mol/100 mol			4	129	200	Butyrate	26.6293	mol/100 mol
	4	5	Corn	Iso-valerate	7.60685	mol/100 mol			4	139	Corn	Acet:prop	1.05495	mol/100 mol			3	24	200	Iso-valerate	8.20822	mol/100 mol			4	133	200	Butyrate	24.1636	mol/100 mol
	4	11	Corn	Iso-valerate	7.35335	mol/100 mol			4	142	Corn	Acet:prop	1.02548	mol/100 mol			4	2	200	Iso-valerate	7.55548	mol/100 mol			4	137	200	Butyrate	25.6503	mol/100 mol
	4	16	Corn	Iso-valerate	7.27991	mol/100 mol			4	149	Corn	Acet:prop	1.06413	mol/100 mol			4	8	200	Iso-valerate	7.42282	mol/100 mol			4	140	200	Butyrate	26.976	mol/100 mol
	4	21	Corn	Iso-valerate	6.21625	mol/100 mol			4	152	Corn	Acet:prop	1.06965	mol/100 mol			4	13	200	Iso-valerate	7.75225	mol/100 mol			4	158	200	Butyrate	24.4015	mol/100 mol
	4	23	Corn	Iso-valerate	8.72326	mol/100 mol			4	157	Corn	Acet:prop	1.02161	mol/100 mol			4	16	200	Iso-valerate	7.8435	mol/100 mol			1	3	300	Butyrate	30.3405	mol/100 mol
	1	7	GLY	Iso-valerate	5.25672	mol/100 mol			1	2	GLY	Acet:prop	0.690852	mol/100 mol			4	20	200	Iso-valerate	7.6371	mol/100 mol			1	13	300	Butyrate	30.5691	mol/100 mol
	1	9	GLY	Iso-valerate	5.03663	mol/100 mol			1	9	GLY	Acet:prop	0.689108	mol/100 mol			1	4	300	Iso-valerate	6.43057	mol/100 mol			1	18	300	Butyrate	31.1218	mol/100 mol
	1	14	GLY	Iso-valerate	9.85428	mol/100 mol			1	27	GLY	Acet:prop	0.67308	mol/100 mol			1	13	300	Iso-valerate	6.33624	mol/100 mol			1	26	300	Butyrate	31.0183	mol/100 mol
	1	16	GLY	Iso-valerate	5.25403	mol/100 mol			1	28	GLY	Acet:prop	0.649289	mol/100 mol			1	15	300	Iso-valerate	6.45464	mol/100 mol			1	31	300	Butyrate	31.3622	mol/100 mol
	1	17	GLY	Iso-valerate	5.29505	mol/100 mol			2	42	GLY	Acet:prop	0.754	mol/100 mol			1	16	300	Iso-valerate	6.42568	mol/100 mol			2	44	300	Butyrate	28.713	mol/100 mol
	1	23	GLY	Iso-valerate	4.97348	mol/100 mol			2	63	GLY	Acet:prop	0.725197	mol/100 mol			1	22	300	Iso-valerate	6.17504	mol/100 mol			2	54	300	Butyrate	31.976	mol/100 mol
	1	24	GLY	Iso-valerate	5.26473	mol/100 mol			2	73	GLY	Acet:prop	0.749529	mol/100 mol			2	1	300	Iso-valerate	6.5123	mol/100 mol			2	64	300	Butyrate	32.519	mol/100 mol
	2	6	GLY	Iso-valerate	5.90424	mol/100 mol			2	78	GLY	Acet:prop	0.728875	mol/100 mol			2	4	300	Iso-valerate	6.73051	mol/100 mol			2	71	300	Butyrate	34.0941	mol/100 mol
	2	7	GLY	Iso-valerate	5.88619	mol/100 mol			2	79	GLY	Acet:prop	0.715024	mol/100 mol			2	9	300	Iso-valerate	6.28679	mol/100 mol			2	77	300	Butyrate	32.3382	mol/100 mol
	2	13	GLY	Iso-valerate	5.97637	mol/100 mol			3	83	GLY	Acet:prop	0.680341	mol/100 mol			2	16	300	Iso-valerate	6.83967	mol/100 mol			3	82	300	Butyrate	31.2851	mol/100 mol
	2	15	GLY	Iso-valerate	5.7422	mol/100 mol			3	89	GLY	Acet:prop	0.647163	mol/100 mol			2	24	300	Iso-valerate	6.95224	mol/100 mol			3	86	300	Butyrate	30.9182	mol/100 mol
	2	19	GLY	Iso-valerate	5.65469	mol/100 mol			3	108	GLY	Acet:prop	0.650319	mol/100 mol			3	3	300	Iso-valerate	7.8027	mol/100 mol			3	106	300	Butyrate	29.2233	mol/100 mol
	2	21	GLY	Iso-valerate	5.91059	mol/100 mol			3	110	GLY	Acet:prop	0.623972	mol/100 mol			3	4	300	Iso-valerate	7.48642	mol/100 mol			3	113	300	Butyrate	29.5487	mol/100 mol
	2	23	GLY	Iso-valerate	5.78632	mol/100 mol			3	112	GLY	Acet:prop	0.623977	mol/100 mol			3	8	300	Iso-valerate	7.13729	mol/100 mol			3	118	300	Butyrate	30.3885	mol/100 mol
	3	1	GLY	Iso-valerate	4.49556	mol/100 mol			4	128	GLY	Acet:prop	0.589377	mol/100 mol			3	12	300	Iso-valerate	7.41461	mol/100 mol			4	124	300	Butyrate	25.858	mol/100 mol
	3	6	GLY	Iso-valerate	5.17456	mol/100 mol			4	144	GLY	Acet:prop	0.570691	mol/100 mol			3	22	300	Iso-valerate	8.05664	mol/100 mol			4	131	300	Butyrate	26.5326	mol/100 mol
	3	8	GLY	Iso-valerate	5.13417	mol/100 mol			4	145	GLY	Acet:prop	0.584522	mol/100 mol			4	6	300	Iso-valerate	7.39287	mol/100 mol			4	141	300	Butyrate	27.4744	mol/100 mol
	3	13	GLY	Iso-valerate	4.90034	mol/100 mol			4	146	GLY	Acet:prop	0.5625	mol/100 mol			4	15	300	Iso-valerate	7.56428	mol/100 mol			4	148	300	Butyrate	26.7049	mol/100 mol
	3	14	GLY	Iso-valerate	4.37901	mol/100 mol			4	147	GLY	Acet:prop	0.515303	mol/100 mol			4	17	300	Iso-valerate	7.75438	mol/100 mol			4	150	300	Butyrate	28.8672	mol/100 mol
	3	15	GLY	Iso-valerate	4.99821	mol/100 mol			1	6	Starch	Acet:prop	1.56162	mol/100 mol			4	19	300	Iso-valerate	7.71927	mol/100 mol			1	17	0	Iso-Butyrate	2.86816	mol/100 mol
	3	24	GLY	Iso-valerate	5.33139	mol/100 mol			1	8	Starch	Acet:prop	1.53378	mol/100 mol			4	24	300	Iso-valerate	7.76851	mol/100 mol			1	22	0	Iso-Butyrate	2.91188	mol/100 mol
	4	1	GLY	Iso-valerate	5.37367	mol/100 mol			1	35	Starch	Acet:prop	1.58011	mol/100 mol			1	2	0	Valerate	5.80745	mol/100 mol			1	23	0	Iso-Butyrate	2.83472	mol/100 mol
	4	6	GLY	Iso-valerate	5.83809	mol/100 mol			1	40	Starch	Acet:prop	1.52114	mol/100 mol			1	6	0	Valerate	5.97978	mol/100 mol			1	30	0	Iso-Butyrate	2.7533	mol/100 mol
	4	8	GLY	Iso-valerate	5.90253	mol/100 mol			2	45	Starch	Acet:prop	0.763962	mol/100 mol			1	17	0	Valerate	5.89303	mol/100 mol			1	37	0	Iso-Butyrate	2.89936	mol/100 mol
	4	13	GLY	Iso-valerate	5.80988	mol/100 mol			2	47	Starch	Acet:prop	1.1441	mol/100 mol			1	18	0	Valerate	5.82823	mol/100 mol			2	41	0	Iso-Butyrate	2.0615	mol/100 mol
	4	14	GLY	Iso-valerate	5.62898	mol/100 mol			2	56	Starch	Acet:prop	1.15198	mol/100 mol			1	19	0	Valerate	5.84638	mol/100 mol			2	51	0	Iso-Butyrate	2.1577	mol/100 mol
	4	15	GLY	Iso-valerate	5.66244	mol/100 mol			2	67	Starch	Acet:prop	1.02095	mol/100 mol			2	2	0	Valerate	5.80705	mol/100 mol			2	68	0	Iso-Butyrate	2.17887	mol/100 mol
	4	24	GLY	Iso-valerate	7.31336	mol/100 mol			2	74	Starch	Acet:prop	1.16618	mol/100 mol			2	3	0	Valerate	5.83891	mol/100 mol			2	72	0	Iso-Butyrate	2.24457	mol/100 mol
	1	3	Starch	Iso-valerate	5.0094	mol/100 mol			3	90	Starch	Acet:prop	1.23491	mol/100 mol			2	12	0	Valerate	5.8997	mol/100 mol			2	75	0	Iso-Butyrate	2.27369	mol/100 mol
	1	5	Starch	Iso-valerate	4.884	mol/100 mol			3	94	Starch	Acet:prop	1.28437	mol/100 mol			2	19	0	Valerate	5.90227	mol/100 mol			3	97	0	Iso-Butyrate	2.00011	mol/100 mol
	1	8	Starch	Iso-valerate	5.14758	mol/100 mol			3	99	Starch	Acet:prop	1.10943	mol/100 mol			2	22	0	Valerate	5.92216	mol/100 mol			3	107	0	Iso-Butyrate	1.92994	mol/100 mol
	1	12	Starch	Iso-valerate	5.11686	mol/100 mol			3	105	Starch	Acet:prop	1.21073	mol/100 mol			3	1	0	Valerate	6.13009	mol/100 mol			3	109	0	Iso-Butyrate	1.86801	mol/100 mol
	1	18	Starch	Iso-valerate	5.00241	mol/100 mol			3	116	Starch	Acet:prop	1.19841	mol/100 mol			3	10	0	Valerate	6.20515	mol/100 mol			3	111	0	Iso-Butyrate	1.8127	mol/100 mol
	1	19	Starch	Iso-valerate	4.78267	mol/100 mol			4	127	Starch	Acet:prop	1.05708	mol/100 mol			3	11	0	Valerate	6.0161	mol/100 mol			3	119	0	Iso-Butyrate	1.85532	mol/100 mol
	1	22	Starch	Iso-valerate	4.87564	mol/100 mol			4	143	Starch	Acet:prop	1.12327	mol/100 mol			3	18	0	Valerate	6.19188	mol/100 mol			4	122	0	Iso-Butyrate	2.54651	mol/100 mol
	2	1	Starch	Iso-valerate	5.21562	mol/100 mol			4	154	Starch	Acet:prop	1.09978	mol/100 mol			3	20	0	Valerate	6.11791	mol/100 mol			4	123	0	Iso-Butyrate	2.43342	mol/100 mol
	2	4	Starch	Iso-valerate	5.15183	mol/100 mol			4	155	Starch	Acet:prop	1.11679	mol/100 mol			4	1	0	Valerate	5.81333	mol/100 mol			4	126	0	Iso-Butyrate	2.39762	mol/100 mol
	2	5	Starch	Iso-valerate	5.22944	mol/100 mol											4	3	0	Valerate	5.81583	mol/100 mol			4	132	0	Iso-Butyrate	2.4285	mol/100 mol
	2	11	Starch	Iso-valerate	5.241	mol/100 mol											4	10	0	Valerate	5.88363	mol/100 mol			4	138	0	Iso-Butyrate	2.21952	mol/100 mol
	2	14	Starch	Iso-valerate	5.25956	mol/100 mol											4	12	0	Valerate	5.9669	mol/100 mol			1	1	100	Iso-Butyrate	2.75247	mol/100 mol
	2	16	Starch	Iso-valerate	5.25372	mol/100 mol											4	23	0	Valerate	5.86239	mol/100 mol			1	25	100	Iso-Butyrate	2.81057	mol/100 mol
	2	18	Starch	Iso-valerate	5.34085	mol/100 mol											1	1	100	Valerate	6.0164	mol/100 mol			1	29	100	Iso-Butyrate	2.93364	mol/100 mol
	3	3	Starch	Iso-valerate	6.09011	mol/100 mol											1	3	100	Valerate	6.1765	mol/100 mol			1	34	100	Iso-Butyrate	2.65662	mol/100 mol
	3	7	Starch	Iso-valerate	5.99261	mol/100 mol											1	5	100	Valerate	6.14401	mol/100 mol			1	39	100	Iso-Butyrate	2.79717	mol/100 mol
	3	12	Starch	Iso-valerate	5.97814	mol/100 mol											1	11	100	Valerate	6.16635	mol/100 mol			2	53	100	Iso-Butyrate	2.24874	mol/100 mol
	3	17	Starch	Iso-valerate	6.06378	mol/100 mol											1	21	100	Valerate	6.0873	mol/100 mol			2	57	100	Iso-Butyrate	2.02726	mol/100 mol
	3	18	Starch	Iso-valerate	5.67918	mol/100 mol											2	5	100	Valerate	6.01143	mol/100 mol			2	62	100	Iso-Butyrate	2.19042	mol/100 mol
	3	19	Starch	Iso-valerate	6.04687	mol/100 mol											2	13	100	Valerate	6.08133	mol/100 mol			2	69	100	Iso-Butyrate	2.09116	mol/100 mol
	3	20	Starch	Iso-valerate	6.02023	mol/100 mol											2	18	100	Valerate	6.16192	mol/100 mol			2	76	100	Iso-Butyrate	2.26131	mol/100 mol
	4	3	Starch	Iso-valerate	6.00526	mol/100 mol											2	20	100	Valerate	6.19565	mol/100 mol			3	84	100	Iso-Butyrate	1.81061	mol/100 mol
	4	7	Starch	Iso-valerate	6.08663	mol/100 mol											2	23	100	Valerate	6.1284	mol/100 mol			3	93	100	Iso-Butyrate	1.88599	mol/100 mol
	4	12	Starch	Iso-valerate	6.41948	mol/100 mol											3	9	100	Valerate	6.49534	mol/100 mol			3	96	100	Iso-Butyrate	1.8917	mol/100 mol
	4	17	Starch	Iso-valerate	6.34486	mol/100 mol											3	15	100	Valerate	6.55144	mol/100 mol			3	101	100	Iso-Butyrate	1.70726	mol/100 mol
	4	18	Starch	Iso-valerate	6.19339	mol/100 mol											3	17	100	Valerate	6.54232	mol/100 mol			3	102	100	Iso-Butyrate	1.7922	mol/100 mol
	4	19	Starch	Iso-valerate	6.29549	mol/100 mol											3	19	100	Valerate	6.4995	mol/100 mol			4	121	100	Iso-Butyrate	2.3169	mol/100 mol
	4	20	Starch	Iso-valerate	6.20443	mol/100 mol											3	21	100	Valerate	6.55925	mol/100 mol			4	125	100	Iso-Butyrate	2.41426	mol/100 mol
	1	2	Corn	Valerate	4.97987	mol/100 mol											4	4	100	Valerate	6.05565	mol/100 mol			4	134	100	Iso-Butyrate	2.3375	mol/100 mol
	1	4	Corn	Valerate	5.06234	mol/100 mol											4	9	100	Valerate	6.22412	mol/100 mol			4	136	100	Iso-Butyrate	2.3397	mol/100 mol
	1	10	Corn	Valerate	5.16855	mol/100 mol											4	11	100	Valerate	6.04888	mol/100 mol			4	153	100	Iso-Butyrate	2.27495	mol/100 mol
	1	11	Corn	Valerate	5.10898	mol/100 mol											4	18	100	Valerate	6.17733	mol/100 mol			1	10	200	Iso-Butyrate	2.77429	mol/100 mol
	1	15	Corn	Valerate	5.30777	mol/100 mol											4	22	100	Valerate	6.02485	mol/100 mol			1	14	200	Iso-Butyrate	2.48046	mol/100 mol
	1	20	Corn	Valerate	5.25484	mol/100 mol											1	7	200	Valerate	6.2617	mol/100 mol			1	15	200	Iso-Butyrate	2.75581	mol/100 mol
	1	21	Corn	Valerate	5.24999	mol/100 mol											1	8	200	Valerate	6.42817	mol/100 mol			1	24	200	Iso-Butyrate	2.69625	mol/100 mol
	2	2	Corn	Valerate	6.12797	mol/100 mol											1	9	200	Valerate	6.28724	mol/100 mol			1	32	200	Iso-Butyrate	2.51092	mol/100 mol
	2	3	Corn	Valerate	6.02487	mol/100 mol											1	14	200	Valerate	6.36843	mol/100 mol			2	43	200	Iso-Butyrate	1.9434	mol/100 mol
	2	8	Corn	Valerate	6.17509	mol/100 mol											1	23	200	Valerate	6.49201	mol/100 mol			2	55	200	Iso-Butyrate	2.10117	mol/100 mol
	2	10	Corn	Valerate	6.24182	mol/100 mol											2	7	200	Valerate	6.37992	mol/100 mol			2	59	200	Iso-Butyrate	2.1196	mol/100 mol
	2	17	Corn	Valerate	6.16056	mol/100 mol											2	8	200	Valerate	6.41231	mol/100 mol			2	60	200	Iso-Butyrate	2.16469	mol/100 mol
	2	20	Corn	Valerate	6.24971	mol/100 mol											2	11	200	Valerate	6.38724	mol/100 mol			2	65	200	Iso-Butyrate	2.1523	mol/100 mol
	2	24	Corn	Valerate	5.94117	mol/100 mol											2	15	200	Valerate	6.44156	mol/100 mol			3	88	200	Iso-Butyrate	1.81511	mol/100 mol
	3	2	Corn	Valerate	6.54443	mol/100 mol											2	21	200	Valerate	6.3927	mol/100 mol			3	95	200	Iso-Butyrate	1.79511	mol/100 mol
	3	4	Corn	Valerate	6.45225	mol/100 mol											3	5	200	Valerate	6.69552	mol/100 mol			3	98	200	Iso-Butyrate	1.78085	mol/100 mol
	3	5	Corn	Valerate	6.59009	mol/100 mol											3	6	200	Valerate	6.97188	mol/100 mol			3	100	200	Iso-Butyrate	1.72422	mol/100 mol
	3	11	Corn	Valerate	6.66938	mol/100 mol											3	13	200	Valerate	6.75903	mol/100 mol			3	103	200	Iso-Butyrate	1.7808	mol/100 mol
	3	16	Corn	Valerate	6.81162	mol/100 mol											3	14	200	Valerate	6.86678	mol/100 mol			4	129	200	Iso-Butyrate	2.33721	mol/100 mol
	3	21	Corn	Valerate	6.66696	mol/100 mol											3	24	200	Valerate	7.01839	mol/100 mol			4	133	200	Iso-Butyrate	2.31197	mol/100 mol
	3	23	Corn	Valerate	6.69769	mol/100 mol											4	2	200	Valerate	6.34956	mol/100 mol			4	137	200	Iso-Butyrate	2.28603	mol/100 mol
	4	2	Corn	Valerate	6.87088	mol/100 mol											4	8	200	Valerate	6.49721	mol/100 mol			4	140	200	Iso-Butyrate	2.3194	mol/100 mol
	4	4	Corn	Valerate	6.73572	mol/100 mol											4	13	200	Valerate	6.49401	mol/100 mol			4	158	200	Iso-Butyrate	2.24468	mol/100 mol
	4	5	Corn	Valerate	6.75463	mol/100 mol											4	16	200	Valerate	6.25802	mol/100 mol			1	3	300	Iso-Butyrate	2.53329	mol/100 mol
	4	11	Corn	Valerate	6.97308	mol/100 mol											4	20	200	Valerate	6.63834	mol/100 mol			1	13	300	Iso-Butyrate	2.57943	mol/100 mol
	4	16	Corn	Valerate	6.844	mol/100 mol											1	4	300	Valerate	6.64178	mol/100 mol			1	18	300	Iso-Butyrate	2.4172	mol/100 mol
	4	21	Corn	Valerate	6.52057	mol/100 mol											1	13	300	Valerate	6.63355	mol/100 mol			1	26	300	Iso-Butyrate	2.51847	mol/100 mol
	4	23	Corn	Valerate	8.98139	mol/100 mol											1	15	300	Valerate	6.74806	mol/100 mol			1	31	300	Iso-Butyrate	2.48631	mol/100 mol
	1	7	GLY	Valerate	6.98909	mol/100 mol											1	16	300	Valerate	6.60752	mol/100 mol			2	44	300	Iso-Butyrate	2.01814	mol/100 mol
	1	9	GLY	Valerate	7.12787	mol/100 mol											1	22	300	Valerate	6.64568	mol/100 mol			2	54	300	Iso-Butyrate	2.08823	mol/100 mol
	1	14	GLY	Valerate	7.08564	mol/100 mol											2	1	300	Valerate	6.57575	mol/100 mol			2	64	300	Iso-Butyrate	2.09534	mol/100 mol
	1	16	GLY	Valerate	7.22953	mol/100 mol											2	4	300	Valerate	6.58952	mol/100 mol			2	71	300	Iso-Butyrate	2.10259	mol/100 mol
	1	17	GLY	Valerate	7.14815	mol/100 mol											2	9	300	Valerate	6.54371	mol/100 mol			2	77	300	Iso-Butyrate	2.03784	mol/100 mol
	1	23	GLY	Valerate	6.99864	mol/100 mol											2	16	300	Valerate	6.67302	mol/100 mol			3	82	300	Iso-Butyrate	1.81851	mol/100 mol
	1	24	GLY	Valerate	7.25137	mol/100 mol											2	24	300	Valerate	6.69108	mol/100 mol			3	86	300	Iso-Butyrate	1.84419	mol/100 mol
	2	6	GLY	Valerate	8.63792	mol/100 mol											3	3	300	Valerate	7.21294	mol/100 mol			3	106	300	Iso-Butyrate	1.72177	mol/100 mol
	2	7	GLY	Valerate	8.84637	mol/100 mol											3	4	300	Valerate	7.25652	mol/100 mol			3	113	300	Iso-Butyrate	1.63935	mol/100 mol
	2	13	GLY	Valerate	8.72146	mol/100 mol											3	8	300	Valerate	7.0029	mol/100 mol			3	118	300	Iso-Butyrate	1.74358	mol/100 mol
	2	15	GLY	Valerate	8.76528	mol/100 mol											3	12	300	Valerate	6.96145	mol/100 mol			4	124	300	Iso-Butyrate	2.21533	mol/100 mol
	2	19	GLY	Valerate	8.7076	mol/100 mol											3	22	300	Valerate	7.40976	mol/100 mol			4	131	300	Iso-Butyrate	2.34432	mol/100 mol
	2	21	GLY	Valerate	8.74814	mol/100 mol											4	6	300	Valerate	6.44421	mol/100 mol			4	141	300	Iso-Butyrate	2.26897	mol/100 mol
	2	23	GLY	Valerate	8.3438	mol/100 mol											4	15	300	Valerate	6.85232	mol/100 mol			4	148	300	Iso-Butyrate	2.19939	mol/100 mol
	3	1	GLY	Valerate	9.08123	mol/100 mol											4	17	300	Valerate	6.68547	mol/100 mol			4	150	300	Iso-Butyrate	2.18684	mol/100 mol
	3	6	GLY	Valerate	8.76205	mol/100 mol											4	19	300	Valerate	6.7057	mol/100 mol			1	17	0	Iso-Valerate	6.2427	mol/100 mol
	3	8	GLY	Valerate	8.9878	mol/100 mol											4	24	300	Valerate	6.73209	mol/100 mol			1	22	0	Iso-Valerate	6.33693	mol/100 mol
	3	13	GLY	Valerate	8.51322	mol/100 mol											1	2	0	Acet:Prop	1.31923				1	23	0	Iso-Valerate	6.32166	mol/100 mol
	3	14	GLY	Valerate	8.87518	mol/100 mol											1	6	0	Acet:Prop	1.3857				1	30	0	Iso-Valerate	6.54755	mol/100 mol
	3	15	GLY	Valerate	9.13104	mol/100 mol											1	17	0	Acet:Prop	1.33034				1	37	0	Iso-Valerate	6.7624	mol/100 mol
	3	24	GLY	Valerate	8.7195	mol/100 mol											1	18	0	Acet:Prop	1.2941				2	41	0	Iso-Valerate	4.83766	mol/100 mol
	4	1	GLY	Valerate	9.07257	mol/100 mol											1	19	0	Acet:Prop	1.30304				2	51	0	Iso-Valerate	5.27133	mol/100 mol
	4	6	GLY	Valerate	8.92692	mol/100 mol											2	2	0	Acet:Prop	1.25516				2	68	0	Iso-Valerate	5.48957	mol/100 mol
	4	8	GLY	Valerate	8.86985	mol/100 mol											2	3	0	Acet:Prop	1.28446				2	72	0	Iso-Valerate	5.57759	mol/100 mol
	4	13	GLY	Valerate	8.93854	mol/100 mol											2	12	0	Acet:Prop	1.29293				2	75	0	Iso-Valerate	5.62094	mol/100 mol
	4	14	GLY	Valerate	9.21136	mol/100 mol											2	19	0	Acet:Prop	1.23005				3	97	0	Iso-Valerate	4.37392	mol/100 mol
	4	15	GLY	Valerate	9.28546	mol/100 mol											2	22	0	Acet:Prop	1.25476				3	107	0	Iso-Valerate	4.68506	mol/100 mol
	4	24	GLY	Valerate	6.60432	mol/100 mol											3	1	0	Acet:Prop	1.18721				3	109	0	Iso-Valerate	4.12349	mol/100 mol
	1	3	Starch	Valerate	4.465	mol/100 mol											3	10	0	Acet:Prop	1.18549				3	111	0	Iso-Valerate	4.69768	mol/100 mol
	1	5	Starch	Valerate	4.47624	mol/100 mol											3	11	0	Acet:Prop	1.15858				3	119	0	Iso-Valerate	3.96501	mol/100 mol
	1	8	Starch	Valerate	4.66806	mol/100 mol											3	18	0	Acet:Prop	1.21256				4	122	0	Iso-Valerate	6.0922	mol/100 mol
	1	12	Starch	Valerate	4.65252	mol/100 mol											3	20	0	Acet:Prop	1.2191				4	123	0	Iso-Valerate	5.48995	mol/100 mol
	1	18	Starch	Valerate	4.66231	mol/100 mol											4	1	0	Acet:Prop	1.4969				4	126	0	Iso-Valerate	5.33306	mol/100 mol
	1	19	Starch	Valerate	4.56452	mol/100 mol											4	3	0	Acet:Prop	1.54837				4	132	0	Iso-Valerate	5.46374	mol/100 mol
	1	22	Starch	Valerate	4.53164	mol/100 mol											4	10	0	Acet:Prop	1.59067				4	138	0	Iso-Valerate	4.97028	mol/100 mol
	2	1	Starch	Valerate	5.46721	mol/100 mol											4	12	0	Acet:Prop	1.42613				1	1	100	Iso-Valerate	6.18198	mol/100 mol
	2	4	Starch	Valerate	5.62818	mol/100 mol											4	23	0	Acet:Prop	1.54222				1	25	100	Iso-Valerate	6.48867	mol/100 mol
	2	5	Starch	Valerate	5.37785	mol/100 mol											1	1	100	Acet:Prop	1.22081				1	29	100	Iso-Valerate	6.31376	mol/100 mol
	2	11	Starch	Valerate	5.5014	mol/100 mol											1	3	100	Acet:Prop	1.27444				1	34	100	Iso-Valerate	6.69481	mol/100 mol
	2	14	Starch	Valerate	5.56729	mol/100 mol											1	5	100	Acet:Prop	1.2496				1	39	100	Iso-Valerate	6.30948	mol/100 mol
	2	16	Starch	Valerate	5.70507	mol/100 mol											1	11	100	Acet:Prop	1.22001				2	53	100	Iso-Valerate	5.87249	mol/100 mol
	2	18	Starch	Valerate	5.56889	mol/100 mol											1	21	100	Acet:Prop	1.20662				2	57	100	Iso-Valerate	5.23459	mol/100 mol
	3	3	Starch	Valerate	5.86642	mol/100 mol											2	5	100	Acet:Prop	1.14205				2	62	100	Iso-Valerate	5.71393	mol/100 mol
	3	7	Starch	Valerate	6.15699	mol/100 mol											2	13	100	Acet:Prop	1.16586				2	69	100	Iso-Valerate	5.4082	mol/100 mol
	3	12	Starch	Valerate	6.08433	mol/100 mol											2	18	100	Acet:Prop	1.21724				2	76	100	Iso-Valerate	5.82965	mol/100 mol
	3	17	Starch	Valerate	6.26146	mol/100 mol											2	20	100	Acet:Prop	1.21283				3	84	100	Iso-Valerate	4.10556	mol/100 mol
	3	18	Starch	Valerate	6.23459	mol/100 mol											2	23	100	Acet:Prop	1.19033				3	93	100	Iso-Valerate	4.30789	mol/100 mol
	3	19	Starch	Valerate	6.20534	mol/100 mol											3	9	100	Acet:Prop	1.13091				3	96	100	Iso-Valerate	4.20918	mol/100 mol
	3	20	Starch	Valerate	6.03732	mol/100 mol											3	15	100	Acet:Prop	1.15177				3	101	100	Iso-Valerate	3.75624	mol/100 mol
	4	3	Starch	Valerate	6.4572	mol/100 mol											3	17	100	Acet:Prop	1.12809				3	102	100	Iso-Valerate	3.97999	mol/100 mol
	4	7	Starch	Valerate	6.41812	mol/100 mol											3	19	100	Acet:Prop	1.15831				4	121	100	Iso-Valerate	5.38695	mol/100 mol
	4	12	Starch	Valerate	6.54306	mol/100 mol											3	21	100	Acet:Prop	1.16256				4	125	100	Iso-Valerate	5.85755	mol/100 mol
	4	17	Starch	Valerate	6.24652	mol/100 mol											4	4	100	Acet:Prop	1.42863				4	134	100	Iso-Valerate	5.48252	mol/100 mol
	4	18	Starch	Valerate	6.53507	mol/100 mol											4	9	100	Acet:Prop	1.46513				4	136	100	Iso-Valerate	5.55449	mol/100 mol
	4	19	Starch	Valerate	6.39516	mol/100 mol											4	11	100	Acet:Prop	1.50143				4	153	100	Iso-Valerate	5.30745	mol/100 mol
	4	20	Starch	Valerate	6.49166	mol/100 mol											4	18	100	Acet:Prop	1.45951				1	10	200	Iso-Valerate	6.53241	mol/100 mol
	1	2	Corn	Acet:prop	1.24182												4	22	100	Acet:Prop	1.43536				1	14	200	Iso-Valerate	6.12872	mol/100 mol
	1	4	Corn	Acet:prop	1.27331												1	7	200	Acet:Prop	1.13664				1	15	200	Iso-Valerate	6.23578	mol/100 mol
	1	10	Corn	Acet:prop	1.2341												1	8	200	Acet:Prop	1.20203				1	24	200	Iso-Valerate	6.2135	mol/100 mol
	1	11	Corn	Acet:prop	1.2551												1	9	200	Acet:Prop	1.14045				1	32	200	Iso-Valerate	6.19881	mol/100 mol
	1	15	Corn	Acet:prop	1.23958												1	14	200	Acet:Prop	1.17337				2	43	200	Iso-Valerate	5.16988	mol/100 mol
	1	20	Corn	Acet:prop	1.23207												1	23	200	Acet:Prop	1.17277				2	55	200	Iso-Valerate	5.53009	mol/100 mol
	1	21	Corn	Acet:prop	1.25886												2	7	200	Acet:Prop	1.1728				2	59	200	Iso-Valerate	5.33121	mol/100 mol
	2	2	Corn	Acet:prop	1.46564												2	8	200	Acet:Prop	1.18697				2	60	200	Iso-Valerate	5.45534	mol/100 mol
	2	3	Corn	Acet:prop	1.48323												2	11	200	Acet:Prop	1.16274				2	65	200	Iso-Valerate	7.96868	mol/100 mol
	2	8	Corn	Acet:prop	1.53843												2	15	200	Acet:Prop	1.12716				3	88	200	Iso-Valerate	4.13542	mol/100 mol
	2	10	Corn	Acet:prop	1.46322												2	21	200	Acet:Prop	1.14262				3	95	200	Iso-Valerate	4.07233	mol/100 mol
	2	17	Corn	Acet:prop	1.4196												3	5	200	Acet:Prop	1.06173				3	98	200	Iso-Valerate	4.13138	mol/100 mol
	2	20	Corn	Acet:prop	1.53879												3	6	200	Acet:Prop	1.11462				3	100	200	Iso-Valerate	3.91594	mol/100 mol
	2	24	Corn	Acet:prop	1.55654												3	13	200	Acet:Prop	1.10529				3	103	200	Iso-Valerate	3.99343	mol/100 mol
	3	2	Corn	Acet:prop	1.54543												3	14	200	Acet:Prop	1.09882				4	129	200	Iso-Valerate	5.57946	mol/100 mol
	3	4	Corn	Acet:prop	1.64795												3	24	200	Acet:Prop	1.14266				4	133	200	Iso-Valerate	5.41855	mol/100 mol
	3	5	Corn	Acet:prop	1.54867												4	2	200	Acet:Prop	1.34235				4	137	200	Iso-Valerate	5.45787	mol/100 mol
	3	11	Corn	Acet:prop	1.63698												4	8	200	Acet:Prop	1.32037				4	140	200	Iso-Valerate	5.68094	mol/100 mol
	3	16	Corn	Acet:prop	1.52802												4	13	200	Acet:Prop	1.39987				4	158	200	Iso-Valerate	5.2669	mol/100 mol
	3	21	Corn	Acet:prop	1.56243												4	16	200	Acet:Prop	1.36398				1	3	300	Iso-Valerate	6.15973	mol/100 mol
	3	23	Corn	Acet:prop	1.52034												4	20	200	Acet:Prop	1.36214				1	13	300	Iso-Valerate	6.58436	mol/100 mol
	4	2	Corn	Acet:prop	1.47834												1	4	300	Acet:Prop	1.16968				1	18	300	Iso-Valerate	5.80587	mol/100 mol
	4	4	Corn	Acet:prop	1.46741												1	13	300	Acet:Prop	1.0985				1	26	300	Iso-Valerate	6.04972	mol/100 mol
	4	5	Corn	Acet:prop	1.5916												1	15	300	Acet:Prop	1.11845				1	31	300	Iso-Valerate	6.03148	mol/100 mol
	4	11	Corn	Acet:prop	1.47385												1	16	300	Acet:Prop	1.13769				2	44	300	Iso-Valerate	5.1694	mol/100 mol
	4	16	Corn	Acet:prop	1.59143												1	22	300	Acet:Prop	1.10738				2	54	300	Iso-Valerate	5.52928	mol/100 mol
	4	21	Corn	Acet:prop	1.17581												2	1	300	Acet:Prop	1.06923				2	64	300	Iso-Valerate	5.28056	mol/100 mol
	4	23	Corn	Acet:prop	1.87298												2	4	300	Acet:Prop	1.05692				2	71	300	Iso-Valerate	5.33886	mol/100 mol
	1	7	GLY	Acet:prop	0.730117												2	9	300	Acet:Prop	1.03356				2	77	300	Iso-Valerate	5.0831	mol/100 mol
	1	9	GLY	Acet:prop	0.724929												2	16	300	Acet:Prop	1.09652				3	82	300	Iso-Valerate	4.11911	mol/100 mol
	1	14	GLY	Acet:prop	1.81711												2	24	300	Acet:Prop	1.10113				3	86	300	Iso-Valerate	4.29369	mol/100 mol
	1	16	GLY	Acet:prop	0.722545												3	3	300	Acet:Prop	1.04592				3	106	300	Iso-Valerate	3.86273	mol/100 mol
	1	17	GLY	Acet:prop	0.696237												3	4	300	Acet:Prop	1.05306				3	113	300	Iso-Valerate	4.03184	mol/100 mol
	1	23	GLY	Acet:prop	0.665414												3	8	300	Acet:Prop	0.986619				3	118	300	Iso-Valerate	3.9715	mol/100 mol
	1	24	GLY	Acet:prop	0.705937												3	12	300	Acet:Prop	0.99448				4	124	300	Iso-Valerate	5.2237	mol/100 mol
	2	6	GLY	Acet:prop	0.875522												3	22	300	Acet:Prop	1.08153				4	131	300	Iso-Valerate	5.57127	mol/100 mol
	2	7	GLY	Acet:prop	0.911287												4	6	300	Acet:Prop	1.19619				4	141	300	Iso-Valerate	5.73652	mol/100 mol
	2	13	GLY	Acet:prop	0.885557												4	15	300	Acet:Prop	1.32093				4	148	300	Iso-Valerate	5.42101	mol/100 mol
	2	15	GLY	Acet:prop	0.843276												4	17	300	Acet:Prop	1.315				4	150	300	Iso-Valerate	5.69924	mol/100 mol
	2	19	GLY	Acet:prop	0.866568												4	19	300	Acet:Prop	1.28972				1	17	0	Valerate	5.50703	mol/100 mol
	2	21	GLY	Acet:prop	0.895851												4	24	300	Acet:Prop	1.32759				1	22	0	Valerate	5.54281	mol/100 mol
	2	23	GLY	Acet:prop	0.927797												1	2	0	NH3-N	24.2459	mg/100 mL			1	23	0	Valerate	5.4229	mol/100 mol
	3	1	GLY	Acet:prop	0.83283												1	6	0	NH3-N	25.4638	mg/100 mL			1	30	0	Valerate	5.54841	mol/100 mol
	3	6	GLY	Acet:prop	0.906939												1	17	0	NH3-N	29.1311	mg/100 mL			1	37	0	Valerate	5.63093	mol/100 mol
	3	8	GLY	Acet:prop	0.953681												1	18	0	NH3-N	22.4864	mg/100 mL			2	41	0	Valerate	5.63734	mol/100 mol
	3	13	GLY	Acet:prop	0.836298												1	19	0	NH3-N	27.8467	mg/100 mL			2	51	0	Valerate	5.75161	mol/100 mol
	3	14	GLY	Acet:prop	0.720838												2	2	0	NH3-N	29.1146	mg/100 mL			2	68	0	Valerate	5.75554	mol/100 mol
	3	15	GLY	Acet:prop	0.853437												2	3	0	NH3-N	26.5298	mg/100 mL			2	72	0	Valerate	5.75273	mol/100 mol
	3	24	GLY	Acet:prop	0.959374												2	12	0	NH3-N	28.1906	mg/100 mL			2	75	0	Valerate	5.92779	mol/100 mol
	4	1	GLY	Acet:prop	0.637429												2	19	0	NH3-N	23.9157	mg/100 mL			3	97	0	Valerate	5.12846	mol/100 mol
	4	6	GLY	Acet:prop	0.718001												2	22	0	NH3-N	30.5976	mg/100 mL			3	107	0	Valerate	5.00011	mol/100 mol
	4	8	GLY	Acet:prop	0.688659												3	1	0	NH3-N	31.0184	mg/100 mL			3	109	0	Valerate	4.91227	mol/100 mol
	4	13	GLY	Acet:prop	0.685329												3	10	0	NH3-N	34.3639	mg/100 mL			3	111	0	Valerate	5.06101	mol/100 mol
	4	14	GLY	Acet:prop	0.669293												3	11	0	NH3-N	30.1232	mg/100 mL			3	119	0	Valerate	5.21611	mol/100 mol
	4	15	GLY	Acet:prop	0.676921												3	18	0	NH3-N	30.4114	mg/100 mL			4	122	0	Valerate	5.69494	mol/100 mol
	4	24	GLY	Acet:prop	1.60744												3	20	0	NH3-N	35.9023	mg/100 mL			4	123	0	Valerate	5.73855	mol/100 mol
	1	3	Starch	Acet:prop	1.04855												4	1	0	NH3-N	30.3718	mg/100 mL			4	126	0	Valerate	5.69014	mol/100 mol
	1	5	Starch	Acet:prop	1.01489												4	3	0	NH3-N	27.992	mg/100 mL			4	132	0	Valerate	5.5983	mol/100 mol
	1	8	Starch	Acet:prop	1.04126												4	10	0	NH3-N	33.1527	mg/100 mL			4	138	0	Valerate	5.56496	mol/100 mol
	1	12	Starch	Acet:prop	1.04072												4	12	0	NH3-N	33.9948	mg/100 mL			1	1	100	Valerate	5.88873	mol/100 mol
	1	18	Starch	Acet:prop	1.0039												4	23	0	NH3-N	33.8619	mg/100 mL			1	25	100	Valerate	5.98268	mol/100 mol
	1	19	Starch	Acet:prop	0.987277												1	1	100	NH3-N	30.1907	mg/100 mL			1	29	100	Valerate	5.83431	mol/100 mol
	1	22	Starch	Acet:prop	0.992573												1	3	100	NH3-N	27.0784	mg/100 mL			1	34	100	Valerate	6.25016	mol/100 mol
	2	1	Starch	Acet:prop	1.12333												1	5	100	NH3-N	26.6244	mg/100 mL			1	39	100	Valerate	5.73934	mol/100 mol
	2	4	Starch	Acet:prop	1.13561												1	11	100	NH3-N	26.2902	mg/100 mL			2	53	100	Valerate	6.67001	mol/100 mol
	2	5	Starch	Acet:prop	1.11124												1	21	100	NH3-N	23.0316	mg/100 mL			2	57	100	Valerate	6.57911	mol/100 mol
	2	11	Starch	Acet:prop	1.14203												2	5	100	NH3-N	19.6207	mg/100 mL			2	62	100	Valerate	6.61402	mol/100 mol
	2	14	Starch	Acet:prop	1.12993												2	13	100	NH3-N	20.5726	mg/100 mL			2	69	100	Valerate	6.5854	mol/100 mol
	2	16	Starch	Acet:prop	1.12709												2	18	100	NH3-N	27.8631	mg/100 mL			2	76	100	Valerate	6.8676	mol/100 mol
	2	18	Starch	Acet:prop	1.17124												2	20	100	NH3-N	29.0267	mg/100 mL			3	84	100	Valerate	5.52973	mol/100 mol
	3	3	Starch	Acet:prop	1.65131												2	23	100	NH3-N	26.4841	mg/100 mL			3	93	100	Valerate	5.57277	mol/100 mol
	3	7	Starch	Acet:prop	1.56191												3	9	100	NH3-N	29.4887	mg/100 mL			3	96	100	Valerate	5.45866	mol/100 mol
	3	12	Starch	Acet:prop	1.51585												3	15	100	NH3-N	29.9951	mg/100 mL			3	101	100	Valerate	5.20211	mol/100 mol
	3	17	Starch	Acet:prop	1.50199												3	17	100	NH3-N	33.3936	mg/100 mL			3	102	100	Valerate	5.36595	mol/100 mol
	3	18	Starch	Acet:prop	1.67388												3	19	100	NH3-N	30.8104	mg/100 mL			4	121	100	Valerate	6.09334	mol/100 mol
	3	19	Starch	Acet:prop	1.55559												3	21	100	NH3-N	37.5648	mg/100 mL			4	125	100	Valerate	6.12142	mol/100 mol
	3	20	Starch	Acet:prop	1.71242												4	4	100	NH3-N	29.6629	mg/100 mL			4	134	100	Valerate	6.15285	mol/100 mol
	4	3	Starch	Acet:prop	1.13277												4	9	100	NH3-N	29.6162	mg/100 mL			4	136	100	Valerate	6.23204	mol/100 mol
	4	7	Starch	Acet:prop	1.18016												4	11	100	NH3-N	33.151	mg/100 mL			4	153	100	Valerate	6.24509	mol/100 mol
	4	12	Starch	Acet:prop	1.19311												4	18	100	NH3-N	31.7448	mg/100 mL			1	10	200	Valerate	6.15335	mol/100 mol
	4	17	Starch	Acet:prop	1.11377												4	22	100	NH3-N	42.3245	mg/100 mL			1	14	200	Valerate	6.1529	mol/100 mol
	4	18	Starch	Acet:prop	1.15867												1	7	200	NH3-N	26.4979	mg/100 mL			1	15	200	Valerate	6.26333	mol/100 mol
	4	19	Starch	Acet:prop	1.20545												1	8	200	NH3-N	21.3339	mg/100 mL			1	24	200	Valerate	6.27171	mol/100 mol
	4	20	Starch	Acet:prop	1.20265												1	9	200	NH3-N	23.4621	mg/100 mL			1	32	200	Valerate	6.15291	mol/100 mol
	1	2	Corn	NH3-N	18.1998	mg/100 mL											1	14	200	NH3-N	23.3014	mg/100 mL			2	43	200	Valerate	6.82012	mol/100 mol
	1	4	Corn	NH3-N	15.0874	mg/100 mL											1	23	200	NH3-N	26.509	mg/100 mL			2	55	200	Valerate	6.99305	mol/100 mol
	1	10	Corn	NH3-N	13.7343	mg/100 mL											2	7	200	NH3-N	27.6326	mg/100 mL			2	59	200	Valerate	7.01586	mol/100 mol
	1	11	Corn	NH3-N	15.2274	mg/100 mL											2	8	200	NH3-N	28.1399	mg/100 mL			2	60	200	Valerate	6.99592	mol/100 mol
	1	15	Corn	NH3-N	13.8078	mg/100 mL											2	11	200	NH3-N	27.689	mg/100 mL			2	65	200	Valerate	7.06321	mol/100 mol
	1	20	Corn	NH3-N	16.0564	mg/100 mL											2	15	200	NH3-N	23.2497	mg/100 mL			3	88	200	Valerate	5.67594	mol/100 mol
	1	21	Corn	NH3-N	15.1636	mg/100 mL											2	21	200	NH3-N	26.4194	mg/100 mL			3	95	200	Valerate	5.71225	mol/100 mol
	2	2	Corn	NH3-N	24.9649	mg/100 mL											3	5	200	NH3-N	28.91	mg/100 mL			3	98	200	Valerate	5.4351	mol/100 mol
	2	3	Corn	NH3-N	20.846	mg/100 mL											3	6	200	NH3-N	31.8411	mg/100 mL			3	100	200	Valerate	5.46844	mol/100 mol
	2	8	Corn	NH3-N	19.2697	mg/100 mL											3	13	200	NH3-N	32.1682	mg/100 mL			3	103	200	Valerate	5.62463	mol/100 mol
	2	10	Corn	NH3-N	24.2422	mg/100 mL											3	14	200	NH3-N	27.9712	mg/100 mL			4	129	200	Valerate	6.33988	mol/100 mol
	2	17	Corn	NH3-N	28.4902	mg/100 mL											3	24	200	NH3-N	33.0597	mg/100 mL			4	133	200	Valerate	6.45471	mol/100 mol
	2	20	Corn	NH3-N	30.8003	mg/100 mL											4	2	200	NH3-N	31.5227	mg/100 mL			4	137	200	Valerate	6.40567	mol/100 mol
	2	24	Corn	NH3-N	32.2316	mg/100 mL											4	8	200	NH3-N	25.999	mg/100 mL			4	140	200	Valerate	6.45234	mol/100 mol
	3	2	Corn	NH3-N	15.2257	mg/100 mL											4	13	200	NH3-N	22.4914	mg/100 mL			4	158	200	Valerate	6.43675	mol/100 mol
	3	4	Corn	NH3-N	13.0186	mg/100 mL											4	16	200	NH3-N	34.4696	mg/100 mL			1	3	300	Valerate	6.66769	mol/100 mol
	3	5	Corn	NH3-N	15.6082	mg/100 mL											4	20	200	NH3-N	32.0387	mg/100 mL			1	13	300	Valerate	6.53519	mol/100 mol
	3	11	Corn	NH3-N	21.1638	mg/100 mL											1	4	300	NH3-N	28.1873	mg/100 mL			1	18	300	Valerate	6.41948	mol/100 mol
	3	16	Corn	NH3-N	11.4779	mg/100 mL											1	13	300	NH3-N	22.8404	mg/100 mL			1	26	300	Valerate	6.59843	mol/100 mol
	3	21	Corn	NH3-N	10.6505	mg/100 mL											1	15	300	NH3-N	28.5493	mg/100 mL			1	31	300	Valerate	6.40417	mol/100 mol
	3	23	Corn	NH3-N	10.8203	mg/100 mL											1	16	300	NH3-N	26.2298	mg/100 mL			2	44	300	Valerate	7.23562	mol/100 mol
	4	2	Corn	NH3-N	14.5382	mg/100 mL											1	22	300	NH3-N	23.8973	mg/100 mL			2	54	300	Valerate	7.43085	mol/100 mol
	4	4	Corn	NH3-N	16.9912	mg/100 mL											2	1	300	NH3-N	24.3046	mg/100 mL			2	64	300	Valerate	7.40866	mol/100 mol
	4	5	Corn	NH3-N	17.1395	mg/100 mL											2	4	300	NH3-N	26.8593	mg/100 mL			2	71	300	Valerate	7.35897	mol/100 mol
	4	11	Corn	NH3-N	16.9426	mg/100 mL											2	9	300	NH3-N	20.3407	mg/100 mL			2	77	300	Valerate	7.20653	mol/100 mol
	4	16	Corn	NH3-N	26.9857	mg/100 mL											2	16	300	NH3-N	27.8672	mg/100 mL			3	82	300	Valerate	5.72409	mol/100 mol
	4	21	Corn	NH3-N	25.5581	mg/100 mL											2	24	300	NH3-N	28.454	mg/100 mL			3	86	300	Valerate	5.79955	mol/100 mol
	4	23	Corn	NH3-N	24.6985	mg/100 mL											3	3	300	NH3-N	31.6586	mg/100 mL			3	106	300	Valerate	5.60775	mol/100 mol
	1	7	GLY	NH3-N	11.9228	mg/100 mL											3	4	300	NH3-N	28.6439	mg/100 mL			3	113	300	Valerate	5.93549	mol/100 mol
	1	9	GLY	NH3-N	14.4154	mg/100 mL											3	8	300	NH3-N	25.8826	mg/100 mL			3	118	300	Valerate	5.79214	mol/100 mol
	1	14	GLY	NH3-N	15.2321	mg/100 mL											3	12	300	NH3-N	27.3833	mg/100 mL			4	124	300	Valerate	6.76478	mol/100 mol
	1	16	GLY	NH3-N	13.8628	mg/100 mL											3	22	300	NH3-N	33.7553	mg/100 mL			4	131	300	Valerate	6.82455	mol/100 mol
	1	17	GLY	NH3-N	15.84	mg/100 mL											4	6	300	NH3-N	35.306	mg/100 mL			4	141	300	Valerate	6.68445	mol/100 mol
	1	23	GLY	NH3-N	16.1256	mg/100 mL											4	15	300	NH3-N	35.1252	mg/100 mL			4	148	300	Valerate	6.61943	mol/100 mol
	1	24	GLY	NH3-N	12.4902	mg/100 mL											4	17	300	NH3-N	34.8823	mg/100 mL			4	150	300	Valerate	6.70958	mol/100 mol
	2	6	GLY	NH3-N	19.3087	mg/100 mL											4	19	300	NH3-N	36.275	mg/100 mL			1	17	0	Acet:Prop	1.74659
	2	7	GLY	NH3-N	20.6581	mg/100 mL											4	24	300	NH3-N	27.5743	mg/100 mL			1	22	0	Acet:Prop	1.8322
	2	13	GLY	NH3-N	20.1978	mg/100 mL																			1	23	0	Acet:Prop	1.87188
	2	15	GLY	NH3-N	19.877	mg/100 mL																			1	30	0	Acet:Prop	1.92673
	2	19	GLY	NH3-N	25.4527	mg/100 mL																			1	37	0	Acet:Prop	1.79446
	2	21	GLY	NH3-N	23.1584	mg/100 mL																			2	41	0	Acet:Prop	1.04428
	2	23	GLY	NH3-N	22.2589	mg/100 mL																			2	51	0	Acet:Prop	1.0484
	3	1	GLY	NH3-N	11.8362	mg/100 mL																			2	68	0	Acet:Prop	1.1567
	3	6	GLY	NH3-N	14.1795	mg/100 mL																			2	72	0	Acet:Prop	1.14368
	3	8	GLY	NH3-N	14.0205	mg/100 mL																			2	75	0	Acet:Prop	1.19939
	3	13	GLY	NH3-N	10.3861	mg/100 mL																			3	97	0	Acet:Prop	1.04603
	3	14	GLY	NH3-N	11.8926	mg/100 mL																			3	107	0	Acet:Prop	0.962562
	3	15	GLY	NH3-N	7.08892	mg/100 mL																			3	109	0	Acet:Prop	0.985929
	3	24	GLY	NH3-N	5.41768	mg/100 mL																			3	111	0	Acet:Prop	0.894287
	4	1	GLY	NH3-N	10.1532	mg/100 mL																			3	119	0	Acet:Prop	0.909575
	4	6	GLY	NH3-N	23.5668	mg/100 mL																			4	122	0	Acet:Prop	1.15657
	4	8	GLY	NH3-N	19.6519	mg/100 mL																			4	123	0	Acet:Prop	1.09445
	4	13	GLY	NH3-N	21.8606	mg/100 mL																			4	126	0	Acet:Prop	1.09633
	4	14	GLY	NH3-N	20.7299	mg/100 mL																			4	132	0	Acet:Prop	1.13348
	4	15	GLY	NH3-N	24.0707	mg/100 mL																			4	138	0	Acet:Prop	1.09052
	4	24	GLY	NH3-N	18.7785	mg/100 mL																			1	1	100	Acet:Prop	1.56356
	1	3	Starch	NH3-N	3.48541	mg/100 mL																			1	25	100	Acet:Prop	1.6486
	1	5	Starch	NH3-N	6.53296	mg/100 mL																			1	29	100	Acet:Prop	1.61156
	1	8	Starch	NH3-N	5.86997	mg/100 mL																			1	34	100	Acet:Prop	1.53721
	1	12	Starch	NH3-N	6.43063	mg/100 mL																			1	39	100	Acet:Prop	1.62012
	1	18	Starch	NH3-N	3.74141	mg/100 mL																			2	53	100	Acet:Prop	1.12278
	1	19	Starch	NH3-N	7.49088	mg/100 mL																			2	57	100	Acet:Prop	0.95184
	1	22	Starch	NH3-N	5.96693	mg/100 mL																			2	62	100	Acet:Prop	1.17838
	2	1	Starch	NH3-N	10.5384	mg/100 mL																			2	69	100	Acet:Prop	1.06619
	2	4	Starch	NH3-N	5.74616	mg/100 mL																			2	76	100	Acet:Prop	1.05888
	2	5	Starch	NH3-N	4.13297	mg/100 mL																			3	84	100	Acet:Prop	0.917774
	2	11	Starch	NH3-N	5.88406	mg/100 mL																			3	93	100	Acet:Prop	0.928347
	2	14	Starch	NH3-N	4.38327	mg/100 mL																			3	96	100	Acet:Prop	0.93773
	2	16	Starch	NH3-N	13.0421	mg/100 mL																			3	101	100	Acet:Prop	0.855186
	2	18	Starch	NH3-N	15.8954	mg/100 mL																			3	102	100	Acet:Prop	0.946464
	3	3	Starch	NH3-N	11.4276	mg/100 mL																			4	121	100	Acet:Prop	1.00882
	3	7	Starch	NH3-N	9.21915	mg/100 mL																			4	125	100	Acet:Prop	1.05357
	3	12	Starch	NH3-N	12.9247	mg/100 mL																			4	134	100	Acet:Prop	1.01163
	3	17	Starch	NH3-N	13.9148	mg/100 mL																			4	136	100	Acet:Prop	0.991549
	3	18	Starch	NH3-N	3.72699	mg/100 mL																			4	153	100	Acet:Prop	0.970412
	3	19	Starch	NH3-N	21.7667	mg/100 mL																			1	10	200	Acet:Prop	1.50196
	3	20	Starch	NH3-N	7.24058	mg/100 mL																			1	14	200	Acet:Prop	1.39458
	4	3	Starch	NH3-N	11.5215	mg/100 mL																			1	15	200	Acet:Prop	1.57251
	4	7	Starch	NH3-N	16.0839	mg/100 mL																			1	24	200	Acet:Prop	1.57028
	4	12	Starch	NH3-N	19.4382	mg/100 mL																			1	32	200	Acet:Prop	1.42028
	4	17	Starch	NH3-N	15.9487	mg/100 mL																			2	43	200	Acet:Prop	0.95321
	4	18	Starch	NH3-N	16.2571	mg/100 mL																			2	55	200	Acet:Prop	1.02089
	4	19	Starch	NH3-N	20.7024	mg/100 mL																			2	59	200	Acet:Prop	1.04085
	4	20	Starch	NH3-N	14.763	mg/100 mL																			2	60	200	Acet:Prop	1.06297
	1	2	Corn	NH3-N	11.748	mg/100 mL																			2	65	200	Acet:Prop	1.01734
	1	4	Corn	NH3-N	11.4038	mg/100 mL																			3	88	200	Acet:Prop	0.877161
	1	10	Corn	NH3-N	10.6234	mg/100 mL																			3	95	200	Acet:Prop	0.880226
	1	11	Corn	NH3-N	10.7154	mg/100 mL																			3	98	200	Acet:Prop	0.921903
	1	15	Corn	NH3-N	11.829	mg/100 mL																			3	100	200	Acet:Prop	0.875284
	1	20	Corn	NH3-N	11.1456	mg/100 mL																			3	103	200	Acet:Prop	0.910708
	1	21	Corn	NH3-N	10.2795	mg/100 mL																			4	129	200	Acet:Prop	0.96707
	2	2	Corn	NH3-N	12.7723	mg/100 mL																			4	133	200	Acet:Prop	0.929127
	2	3	Corn	NH3-N	13.4345	mg/100 mL																			4	137	200	Acet:Prop	0.952648
	2	8	Corn	NH3-N	14.387	mg/100 mL																			4	140	200	Acet:Prop	0.915055
	2	10	Corn	NH3-N	13.7866	mg/100 mL																			4	158	200	Acet:Prop	0.925939
	2	17	Corn	NH3-N	12.406	mg/100 mL																			1	3	300	Acet:Prop	1.37914
	2	20	Corn	NH3-N	13.8809	mg/100 mL																			1	13	300	Acet:Prop	1.36199
	2	24	Corn	NH3-N	13.4483	mg/100 mL																			1	18	300	Acet:Prop	1.32739
	3	2	Corn	NH3-N	13.5709	mg/100 mL																			1	26	300	Acet:Prop	1.41936
	3	4	Corn	NH3-N	14.211	mg/100 mL																			1	31	300	Acet:Prop	1.41838
	3	5	Corn	NH3-N	13.1644	mg/100 mL																			2	44	300	Acet:Prop	0.908607
	3	11	Corn	NH3-N	14.2405	mg/100 mL																			2	54	300	Acet:Prop	0.991366
	3	16	Corn	NH3-N	13.4946	mg/100 mL																			2	64	300	Acet:Prop	1.01164
	3	21	Corn	NH3-N	11.3783	mg/100 mL																			2	71	300	Acet:Prop	1.06955
	3	23	Corn	NH3-N	11.9728	mg/100 mL																			2	77	300	Acet:Prop	1.01163
	4	2	Corn	NH3-N	13.7192	mg/100 mL																			3	82	300	Acet:Prop	0.84068
	4	4	Corn	NH3-N	12.6781	mg/100 mL																			3	86	300	Acet:Prop	0.828215
	4	5	Corn	NH3-N	14.2162	mg/100 mL																			3	106	300	Acet:Prop	0.827094
	4	11	Corn	NH3-N	13.2931	mg/100 mL																			3	113	300	Acet:Prop	0.764616
	4	16	Corn	NH3-N	14.9186	mg/100 mL																			3	118	300	Acet:Prop	0.75683
	4	21	Corn	NH3-N	7.95766	mg/100 mL																			4	124	300	Acet:Prop	0.854225
	4	23	Corn	NH3-N	13.8769	mg/100 mL																			4	131	300	Acet:Prop	0.93854
	1	7	GLY	NH3-N	10.1454	mg/100 mL																			4	141	300	Acet:Prop	0.912408
	1	9	GLY	NH3-N	10.5757	mg/100 mL																			4	148	300	Acet:Prop	0.875884
	1	14	GLY	NH3-N	10.4896	mg/100 mL																			4	150	300	Acet:Prop	0.899518
	1	16	GLY	NH3-N	11.178	mg/100 mL
	1	17	GLY	NH3-N	9.37095	mg/100 mL
	1	23	GLY	NH3-N	9.6291	mg/100 mL
	1	24	GLY	NH3-N	10.6617	mg/100 mL
	2	6	GLY	NH3-N	12.8462	mg/100 mL
	2	7	GLY	NH3-N	13.0937	mg/100 mL
	2	13	GLY	NH3-N	12.7837	mg/100 mL
	2	15	GLY	NH3-N	12.5038	mg/100 mL
	2	19	GLY	NH3-N	12.6283	mg/100 mL
	2	21	GLY	NH3-N	14.4598	mg/100 mL
	2	23	GLY	NH3-N	13.5478	mg/100 mL
	3	1	GLY	NH3-N	11.5076	mg/100 mL
	3	6	GLY	NH3-N	14.4997	mg/100 mL
	3	8	GLY	NH3-N	12.9663	mg/100 mL
	3	13	GLY	NH3-N	13.1024	mg/100 mL
	3	14	GLY	NH3-N	10.8101	mg/100 mL
	3	15	GLY	NH3-N	13.115	mg/100 mL
	3	24	GLY	NH3-N	14.1598	mg/100 mL
	4	1	GLY	NH3-N	10.4427	mg/100 mL
	4	6	GLY	NH3-N	11.6509	mg/100 mL
	4	8	GLY	NH3-N	10.4505	mg/100 mL
	4	13	GLY	NH3-N	11.3608	mg/100 mL
	4	14	GLY	NH3-N	10.6373	mg/100 mL
	4	15	GLY	NH3-N	10.9348	mg/100 mL
	4	24	GLY	NH3-N	10.7657	mg/100 mL
	1	3	Starch	NH3-N	8.868	mg/100 mL
	1	5	Starch	NH3-N	8.60895	mg/100 mL
	1	8	Starch	NH3-N	9.1259	mg/100 mL
	1	12	Starch	NH3-N	9.64843	mg/100 mL
	1	18	Starch	NH3-N	9.72901	mg/100 mL
	1	19	Starch	NH3-N	9.64843	mg/100 mL
	1	22	Starch	NH3-N	8.38002	mg/100 mL
	2	1	Starch	NH3-N	11.5851	mg/100 mL
	2	4	Starch	NH3-N	11.0138	mg/100 mL
	2	5	Starch	NH3-N	11.8398	mg/100 mL
	2	11	Starch	NH3-N	11.9094	mg/100 mL
	2	14	Starch	NH3-N	11.0456	mg/100 mL
	2	16	Starch	NH3-N	11.0456	mg/100 mL
	2	18	Starch	NH3-N	11.5851	mg/100 mL
	3	3	Starch	NH3-N	13.977	mg/100 mL
	3	7	Starch	NH3-N	13.2177	mg/100 mL
	3	12	Starch	NH3-N	13.3401	mg/100 mL
	3	17	Starch	NH3-N	12.298	mg/100 mL
	3	18	Starch	NH3-N	12.0299	mg/100 mL
	3	19	Starch	NH3-N	13.0296	mg/100 mL
	3	20	Starch	NH3-N	12.9584	mg/100 mL
	4	3	Starch	NH3-N	11.9451	mg/100 mL
	4	7	Starch	NH3-N	12.3852	mg/100 mL
	4	12	Starch	NH3-N	12.887	mg/100 mL
	4	17	Starch	NH3-N	12.5734	mg/100 mL
	4	18	Starch	NH3-N	12.7365	mg/100 mL
	4	19	Starch	NH3-N	12.7951	mg/100 mL
	4	20	Starch	NH3-N	13.0724	mg/100 mL
